# Supplementary material for: CircATP2C1 Drives Prostate Cancer Progression Through miR-654-3p-Mediated SLC7A11 Upregulation and Ferroptosis Suppression
Source: Cancers (Basel). 2025 Nov 5;17(21):3571. doi: 10.3390/cancers17213571 (PMC12609431; doi:10.3390/cancers17213571)
Supplement: Supplementary file 1 [file cancers-17-03571-s001.zip]

Archive with 4 entries (4 files):
- cancers-3903945-Original Images for Blots and Gelsú¿the original Western blot figuresú⌐.pdf
- cancers-3903945-Supplementary.pdf
- Supplementary table S1.XLSXú¿Clinical data from the tissue microarrayú⌐.xlsx
- Supplementary table S2.XLSXú¿(DEGs) in circATP2C1-knockdown LNCaP cellsú⌐.xlsx
