# Supplementary material for: CircATP2C1 Drives Prostate Cancer Progression Through miR-654-3p-Mediated SLC7A11 Upregulation and Ferroptosis Suppression
Source: Cancers (Basel). 2025 Nov 5;17(21):3571. doi: 10.3390/cancers17213571 (PMC12609431; doi:10.3390/cancers17213571)
Supplement: Supplementary file 1 [file cancers-17-03571-s001.zip › Supplementary table S1.XLSXú¿Clinical data from the tissue microarrayú⌐.xlsx]

## Sheet:  Specs
Tissue encoding	Tissue type	Organ/Anatomic Site	Age (years)	Sex	Histopathological classification	Gleason Score	Clinical examination findings	Date of Admission	Follow-up Date	Survival Status	Time of Death	Survival Duration (up to November 2021)	Recurrence Status	Paraffin Block Number
P13067407	Tumor/Adjacent tissue	Prostate	74	M	Acinar adenocarcinoma	3+4=7	The submitted radical prostatectomy specimen shows tumor cells arranged in a glandular sieve-like pattern with invasive growth. The tumor invades both seminal vesicles bilaterally, exhibits multifocal extension beyond the prostate capsule, and involves the surrounding nerves.	2013/06	2021-11-05	Alive		101	Recurrence	13067407-C
P13085807	Tumor/Adjacent tissue	Prostate	58	M	Acinar adenocarcinoma	3+4=7	The submitted prostate cancer radical resection specimen for examination, microscopic examination revealed tumor cells arranged in an acinar pattern, tightly packed, with invasive growth. The tumor cells exhibited a high nuclear-to-cytoplasmic ratio, coarse chromatin, prominent nucleoli, nuclear atypia, and absence of basal cell layers in the glands. No metastatic cancer was found in both the bil…	2013/08	2021-11-05	Alive		99	No Recurrence	13085807-C
P13116106	Tumor/Adjacent tissue	Prostate	61	M	Acinar adenocarcinoma	3+3=6	The submitted radical prostatectomy specimen was microscopically examined and revealed the following findings: The tumor tissue was multifocal, exhibiting infiltrative growth with glandular structures of varying sizes. Tumor cell nuclei showed vacuolation with prominent nucleoli. No evidence of cancer involvement was observed in the left and right vas deferens or seminal vesicles. The submitted u…	2013/11	2021-11-08	Alive		96	No Recurrence	13116106-C
P13117007	Tumor/Adjacent tissue	Prostate	70	M	Acinar adenocarcinoma	3+4=7	The submitted specimen, including the prostate, bilateral vas deferens, and seminal vesicles, was microscopically examined and revealed the following findings: Tumor cells exhibited atypia, forming glandular and cribriform patterns with infiltrative growth. Involvement of the nerve and capsule was noted. No evidence of tumor involvement was observed in the bilateral seminal vesicles or vas defere…	2013/11	2021-11-05	Alive		96	Recurrence	13117007-C
P13125608	Tumor/Adjacent tissue	Prostate	56	M	Acinar adenocarcinoma	4+4=8	The submitted prostatectomy specimen revealed a grayish-white area in the posterior peripheral zone of the prostate, measuring 3.5 × 2.5 cm. Microscopic examination showed the tumor arranged in glandular structures with infiltrative growth. The tumor cells displayed significant atypia, with visible nucleoli. Tumor involvement of the fibrous capsule was noted. A small component of ductal adenocarc…	2013/12	2021-11-05	Alive		95	No Recurrence	13125608-C
P14017207	Tumor/Adjacent tissue	Prostate	72	M	Acinar adenocarcinoma	4+3=7	The submitted specimen, including the prostate, bilateral vas deferens, and seminal vesicles, was microscopically examined and revealed the following findings: Within the prostate tissue, the tumor was arranged in glandular structures, with some glands fusing into cribriform patterns. The tumor exhibited infiltrative growth, marked cellular atypia, and prominent nucleoli. No evidence of tumor inv…	2014/01	2021-11-17	Alive		94	Recurrence	14017207-C
P14026107	Tumor/Adjacent tissue	Prostate	61	M	Acinar adenocarcinoma	3+4=7	The submitted radical prostatectomy specimen was microscopically examined and revealed the following findings: Tumor cells exhibited prominent nucleoli and were arranged in acinar and cribriform patterns with infiltrative growth. The surgical margins of the left and right seminal vesicles and vas deferens were negative. Additionally, the upper and lower urethral margins were negative.	2014/02	2021-11-08	Alive		93	No Recurrence	14026107-C
P14046907	Tumor/Adjacent tissue	Prostate	69	M	Acinar adenocarcinoma	4+3=7	The submitted specimen, including the prostate, seminal vesicles, and partial vas deferens, was microscopically examined and revealed the following findings: Tumor cells were arranged in glandular, cribriform, and nest-like patterns, displaying significant atypia with prominent nucleoli. The surgical margins of the bilateral vas deferens were negative, and no cancer involvement was observed in th…	2014/04	2021-11-08	Alive		91	Recurrence	14046907-C
P14047107	Tumor/Adjacent tissue	Prostate	71	M	Acinar adenocarcinoma	4+3=7	The submitted total prostatectomy specimen included a soft grayish-white nodule measuring 2 × 2 cm on the cut surface of the left prostate. Microscopic examination revealed cancer cells within the bilateral prostate tissue, arranged in variably sized acinar and partially cribriform patterns. Tumor cells were relatively uniform in size, with enlarged nuclei showing vacuolation and prominent nucleo…	2014/04	2021-11-05	Deceased	2020-06-24	74		14047107-C
P14056407	Tumor/Adjacent tissue	Prostate	64	M	Acinar adenocarcinoma	3+3=6	The submitted radical prostatectomy specimen was microscopically examined and revealed the following findings: The tumor demonstrated multifocal infiltrative growth, with tumor cells arranged in irregular glandular-like structures. The tumor cells were round to oval, with clear cytoplasm and prominent nucleoli, closely abutting the capsule. Tumor tissue was observed in the apex of the prostate, w…	2014/05	2021-11-17	Alive		90	No Recurrence	14056407-C
P14066508	Tumor/Adjacent tissue	Prostate	65	M	Acinar adenocarcinoma	3+4=7	The submitted total prostatectomy specimen was microscopically examined and revealed the following findings: Tumor cells were arranged in glandular, acinar, and solid nest-like patterns, exhibiting infiltrative growth with areas of glandular fusion. The tumor cells had vacuolated nuclei, some with visible nucleoli. Tumor invasion extended to the periprostatic fibroadipose tissue and was closely a…	2014/06	2021-11-12	Alive		89	No Recurrence	14066508-C
P14065709	Tumor/Adjacent tissue	Prostate	57	M	Acinar adenocarcinoma	4+5=9	The submitted radical prostatectomy specimen was microscopically examined and revealed the following findings: The tumor exhibited multifocal infiltrative growth, with tumor cells arranged in irregular glandular-like structures of varying sizes. Tumor cells were round to oval, with clear cytoplasm and prominent nucleoli. Perineural invasion and capsular involvement by the tumor were observed. No …	2014/06	2021-11-05	Alive		89	Recurrence	14065709-C
P14067005	Tumor/Adjacent tissue	Prostate	70	M	Acinar adenocarcinoma	3+4=7，a subset of 5	The submitted specimen, including the prostate, bilateral seminal vesicles, and vas deferens, was microscopically examined and revealed the following findings: The prostate showed loss of the normal bilayer glandular structure, with acinar fusion forming solid nests, cribriform, or glandular patterns, accompanied by infiltrative growth. No tumor involvement was observed in the prostatic capsule, …	2014/06	2021-11-05	Alive		89	No Recurrence	14067005-C
P14066507	Tumor/Adjacent tissue	Prostate	65	M	Acinar adenocarcinoma	4+3=7	The radical prostatectomy specimen measured 5.5 × 4.5 × 3 cm and was extensively sampled. Microscopically, multiple small foci of tumor were identified on the right side, where tumor cells displayed a single-layered glandular arrangement with infiltrative growth. Surgical margins were negative. No evidence of tumor involvement was observed in the bilateral seminal vesicles.	2014/06	2021-11-05	Alive		89	No Recurrence	14066507-C
P14077607	Tumor/Adjacent tissue	Prostate	76	M	Acinar adenocarcinoma	3+4=7	The submitted prostate specimen measured 6 × 5 × 4 cm. Microscopic examination revealed tumor cells arranged in glandular and cribriform patterns with infiltrative growth. Glandular fusion was observed, with significant cellular atypia, enlarged vacuolated nuclei, and prominent nucleoli. Perineural invasion was noted. No tumor involvement was observed in the bilateral seminal vesicles or vas defe…	2014/07	2021-11-05	Deceased	2021-10-10	87		14077607-C
P14076805	Tumor/Adjacent tissue	Prostate	68	M	Acinar adenocarcinoma	4+3=7，a subset of 5	The submitted radical prostatectomy specimen measured 4 × 3.5 × 2.6 cm. Microscopic examination revealed tumor cells in both lobes of the prostate, arranged in glandular, tubular, and cribriform structures with infiltrative growth. The tumor was close to the prostatic urethra but did not invade it. Perineural invasion was observed, and there was extracapsular extension in some areas. The circumfe…	2014/07	2021-11-05	Alive		88	No Recurrence	14076805-C
P14087305	Tumor/Adjacent tissue	Prostate	73	M	Acinar adenocarcinoma	4+4=8，a subset of 5	The submitted total prostatectomy specimen was microscopically examined and revealed the following findings: Tumor cells were observed in both lobes of the prostate, arranged in glandular structures with significant nuclear atypia and loss of the basal cell layer. Perineural invasion and capsular involvement by the tumor were noted, with focal areas closely abutting the capsular margin. The upper…	2014/08	2021-11-05	Alive		87	No Recurrence	14087305-C
P14096906	Tumor/Adjacent tissue	Prostate	69	M	Acinar adenocarcinoma	3+3=6	The submitted radical prostatectomy specimen was microscopically examined and revealed the following findings: The tumor displayed cribriform, glomeruloid, and glandular patterns with infiltrative growth, extending into the extracapsular fibroadipose tissue. Tumor cells had enlarged nuclei with prominent nucleoli. The upper and lower urethral margins were negative, with no epithelial involvement …	2014/09	2021-11-05	Alive		86	No Recurrence	14096906-C
P14096407	Tumor/Adjacent tissue	Prostate	64	M	Acinar adenocarcinoma	3+4=7	The submitted total prostatectomy specimen measured 4.5 × 4 × 3.5 cm. Microscopic examination revealed tumor cells arranged in tubular, acinar, and cribriform patterns with infiltrative growth. Tumor cells displayed prominent nucleoli and frequent mitotic figures. Perineural invasion was observed, and tumor involvement was noted at the lower urethral margin. The upper urethral margin and circumfe…	2014/09	2021-11-08	Alive		86	No Recurrence	14096407-C
P14096107	Tumor/Adjacent tissue	Prostate	61	M	Acinar adenocarcinoma	3+4=7	The submitted radical prostatectomy specimen was microscopically examined and revealed the following findings: Tumor cells were arranged in glandular and sheet-like patterns with infiltrative growth. The tumor cells displayed nuclear atypia, enlarged nuclei, and prominent nucleoli. The upper urethral margin was negative, while the lower urethral margin was positive, with no epithelial involvement…	2014/09	2021-11-08	Alive		86	No Recurrence	14096107-C
P14096707	Tumor/Adjacent tissue	Prostate	67	M	Acinar adenocarcinoma	3+4=7	The submitted radical prostatectomy specimen was microscopically examined and revealed the following findings: Tumor cells were arranged in glandular and cribriform patterns, with significant cellular atypia and prominent nucleoli. Perineural invasion was observed. The tumor exhibited infiltrative growth, extending into the surrounding adipose tissue. The upper and lower urethral margins were neg…	2014/09	2021-11-08	Alive		86	No Recurrence	14096707-C
P14105707	Tumor/Adjacent tissue	Prostate	57	M	Acinar adenocarcinoma	3+4=7	The submitted radical prostatectomy specimen was microscopically examined and revealed the following findings: The tumor was arranged in glandular and cribriform patterns, with significant cellular atypia and prominent nucleoli. Tumor invasion of the capsule was observed. No tumor involvement was found in the bilateral vas deferens or seminal vesicles. The upper urethral margin was negative, whil…	2014/10	2021-11-08	Alive		85	No Recurrence	14105707-C
P14106407	Tumor/Adjacent tissue	Prostate	64	M	Acinar adenocarcinoma	3+4=7	The submitted radical prostatectomy specimen was microscopically examined and revealed the following findings: Cancer cells were arranged in glandular and cribriform patterns, exhibiting infiltrative growth into the stroma. Partial glandular fusion was observed, with significant cellular atypia and prominent nucleoli. No tumor involvement was found in the bilateral seminal vesicles or vas deferen…	2014/10	2021-11-05	Alive		85	No Recurrence	14106407-C
P14116307	Tumor/Adjacent tissue	Prostate	63	M	Acinar adenocarcinoma	3+4=7	The submitted specimen, including the prostate, bilateral seminal vesicles, and vas deferens, was microscopically examined and revealed the following findings: Tumor cells were arranged in glandular structures, with some areas displaying cribriform patterns and infiltrative growth. Significant cellular atypia and perineural invasion were observed. No tumor involvement was found in the bilateral s…	2014/11	2021-11-12	Alive		84	No Recurrence	14116307-C
P14127406	Tumor/Adjacent tissue	Prostate	74	M	Acinar adenocarcinoma	3+3=6	The submitted radical prostatectomy specimen was microscopically examined and revealed the following findings: Tumor cells were arranged in glandular structures, with some areas displaying cribriform patterns and infiltrative growth. Significant cellular atypia and perineural invasion were noted. Small foci of tumor extended into the periprostatic fibroadipose tissue. No tumor involvement was fou…	2014/12	2021-11-05	Alive		83	No Recurrence	14127406-C
P14126906	Tumor/Adjacent tissue	Prostate	69	M	Acinar adenocarcinoma	3+3=6	The submitted specimen, including the prostate, bilateral seminal vesicles, and vas deferens, was microscopically examined and revealed the following findings: The right prostate showed a loss of the normal bilayer glandular structure, with tumor cells arranged in nest-like, glandular, and cribriform patterns, exhibiting infiltrative growth. No tumor involvement was observed at the upper and lowe…	2014/12	2021-11-05	Alive		83	No Recurrence	14126906-C
P14126807	Tumor/Adjacent tissue	Prostate	68	M	Acinar adenocarcinoma	4+3=7	The submitted total prostatectomy specimen showed grayish-white to pale yellow areas on the cut surface. Microscopic examination revealed tumor cells arranged in glandular and cribriform patterns with infiltrative growth. Perineural invasion was observed, and focal positivity was noted at the circumferential margin. The upper and lower urethral margins were negative. No tumor involvement was foun…	2014/12	2021-11-08	Alive		83	No Recurrence	14126807-C
P14126007	Tumor/Adjacent tissue	Prostate	60	M	Acinar adenocarcinoma	3+4=7	The submitted total prostatectomy specimen revealed a grayish-white tumor measuring 2.5 × 2 cm on the cut surface. Microscopic examination showed tumor cells arranged in glandular and cord-like patterns with diffuse infiltrative growth, involving the capsule and nerves. Focal positivity was observed at the circumferential margin. A small amount of cancer tissue was identified at the upper and low…	2014/12	2021-11-05	Alive		83	No Recurrence	14126007-C
P11017107	Tumor/Adjacent tissue	Prostate	71	M	Acinar adenocarcinoma	3+4=7	The submitted radical prostatectomy specimen was microscopically examined and revealed the following findings: Tumor cells were arranged in glandular, cribriform, nest-like, and occasional cord-like patterns with infiltrative growth. Significant cellular atypia and prominent nucleoli were observed. The tumor invaded the prostatic capsule and showed perineural invasion. The circumferential margin …	2011/01	2021-11-05	Deceased	2021-05-19	124		11017107-C
P14077206	Tumor/Adjacent tissue	Prostate	72	M	Acinar adenocarcinoma	3+3=6	The submitted radical prostatectomy specimen was microscopically examined and revealed the following findings: Tumor cells were arranged in glandular patterns, with partial glandular fusion. Cellular atypia and prominent nucleoli were observed. The tumor extended beyond the capsule and showed perineural invasion. The circumferential margin was positive. Despite multiple samplings, no definitive s…	2014/07	2021-11-12	Alive		88	Recurrence	14077206-C
P13106007	Tumor/Adjacent tissue	Prostate	60	M	Acinar adenocarcinoma	3+4=7	The submitted radical prostatectomy specimen was microscopically examined and revealed the following findings: Tumor cells were identified in both lobes, arranged in glandular and cribriform patterns with infiltrative growth. The tumor involved both seminal vesicles, extended beyond the prostatic capsule, and exhibited perineural invasion. The surgical margins of the bilateral vas deferens were n…	2013/10	2021-11-08	Deceased	2020-06-01	80		13106007-C
P14106306	Tumor/Adjacent tissue	Prostate	63	M	Acinar adenocarcinoma	3+3=6	The submitted radical prostatectomy specimen was microscopically examined and revealed the following findings: Tumor cells were arranged in glandular and cribriform patterns, with significant cellular atypia and prominent nucleoli. The tumor exhibited infiltrative growth and perineural invasion but was confined to the prostatic parenchyma. No tumor involvement was observed in the bilateral semina…	2014/10	2021-11-05	Alive		85	No Recurrence	14106306-C
P13096707	Tumor/Adjacent tissue	Prostate	67	M	Acinar adenocarcinoma	4+3=7	The submitted radical prostatectomy specimen was microscopically examined and revealed the following findings: Tumor cells were arranged in cribriform, glandular, and solid patterns with infiltrative growth. The tumor cells had enlarged nuclei with prominent nucleoli. Capsular and perineural invasion were observed. No tumor involvement was found in the bilateral seminal vesicles or vas deferens. …	2013/09	2021-11-05	Alive		98	No Recurrence	13096707-C
P14016406	Tumor/Adjacent tissue	Prostate	64	M	Acinar adenocarcinoma	3+3=6	The submitted radical prostatectomy specimen was microscopically examined and revealed the following findings: Tumor cells were arranged in cribriform, glandular, and solid patterns with infiltrative growth. The tumor cells exhibited enlarged nuclei with prominent nucleoli. Capsular and perineural invasion were noted. No tumor involvement was observed in the bilateral seminal vesicles or vas defe…	2014/01	2021-11-05	Alive		94	No Recurrence	14016406-C
P14176307	Tumor/Adjacent tissue	Prostate	63	M	Acinar adenocarcinoma	4+3=7	The submitted radical prostatectomy specimen was microscopically examined and revealed the following findings: Tumor cells were observed bilaterally, arranged in tubular, cribriform, and cord-like patterns with infiltrative growth and diffuse distribution. The tumor cells exhibited significant atypia with prominent nucleoli. Perineural invasion and involvement of both seminal vesicles were noted.…	2014/11	2021-11-17	Alive		84	No Recurrence	14176307-C
P14057207	Tumor/Adjacent tissue	Prostate	72	M	Acinar adenocarcinoma	3+4=7	The submitted specimen, including the prostate, bilateral seminal vesicles, and vas deferens, was microscopically examined and revealed the following findings: Adenocarcinoma cells were arranged in glandular structures with infiltrative growth. The tumor cells displayed cellular atypia with prominent nucleoli and evidence of perineural invasion. The tumor was confined to the prostatic parenchyma.…	2014/05	2021-11-08	Alive		90	Recurrence	14057207-C
P14057205	Tumor/Adjacent tissue	Prostate	72	M	Acinar adenocarcinoma	3+4=7	The submitted radical prostatectomy specimen was microscopically examined and revealed the following findings: Tumor cells were arranged in acinar, fused cribriform, and nest-like patterns. Focal necrosis was observed in the central area of some regions. The tumor cells displayed significant atypia, with enlarged nuclei and prominent nucleoli. The tumor extended beyond the prostatic capsule, exhi…	2014/05	2021-11-05	Alive		90	No Recurrence	14057205-C
P14077006	Tumor/Adjacent tissue	Prostate	70	M	Acinar adenocarcinoma	3+4=7	The submitted radical prostatectomy specimen was microscopically examined and revealed the following findings: Tumor cells exhibited glandular structures with infiltrative growth. The tumor cells displayed cellular atypia, prominent nucleoli, and pale-staining cytoplasm. The tumor was predominantly located in the right prostate, with perineural invasion observed. Tumor cells were closely abutting…	2014/07	2021-11-05	Alive		88	No Recurrence	14077006-C
P14106307	Tumor/Adjacent tissue	Prostate	63	M	Acinar adenocarcinoma	4+3=7	The submitted prostate specimen measured 4.8 × 3.5 × 3.5 cm. Microscopic examination revealed tumor cells arranged in glandular patterns with infiltrative growth. The tumor cells displayed significant atypia with prominent nucleoli. No tumor involvement was observed in the bilateral vas deferens or seminal vesicles. Examination of four right obturator lymph nodes(0/4) and seven left obturator lym…	2014/10	2021-11-12	Alive		85	No Recurrence	14106307-C
P14127207	Tumor/Adjacent tissue	Prostate	72	M	Acinar adenocarcinoma	3+4=7	The submitted radical prostatectomy specimen was microscopically examined and revealed the following findings: Tumor cells were arranged in acinar and tubular patterns, displaying significant atypia, with enlarged nuclei and prominent nucleoli. The tumor exhibited infiltrative growth and perineural invasion, closely abutting the circumferential margin. The upper and lower urethral margins were ne…	2014/12	2021-11-05	Alive		83	No Recurrence	14127207-C
P13126508	Tumor/Adjacent tissue	Prostate	65	M	Acinar adenocarcinoma	4+4=8	The submitted radical prostatectomy specimen was microscopically examined and revealed the following findings: Tumor cells were arranged in glandular structures, scattered, and exhibited infiltrative growth. Significant cellular atypia and prominent nucleoli were observed. The tumor invaded the surrounding fibroadipose tissue. The cauterized margins were negative. No tumor involvement was observe…	2013/12	2021-11-05	Alive		95	No Recurrence	13126508-C
P14057107	Tumor/Adjacent tissue	Prostate	71	M	Acinar adenocarcinoma	3+4=7	The submitted specimen, including the prostate, bilateral vas deferens, and seminal vesicles, was microscopically examined and revealed the following findings: The tumor predominantly exhibited a small glandular pattern, with some areas displaying a cribriform structure. Tumor cells showed significant atypia with prominent nucleoli and infiltrative growth. No tumor involvement was observed in the…	2014/05	2021-11-05	Alive		90	No Recurrence	14057107-C
P14087306	Tumor/Adjacent tissue	Prostate	73	M	Acinar adenocarcinoma	3+3=6	The submitted radical prostatectomy specimen measured 5 × 4 × 3.5 cm. Microscopic examination revealed tumor cells arranged in glandular patterns with infiltrative growth. The tumor cells displayed cellular atypia, with some exhibiting clear cytoplasm and prominent nucleoli. No tumor involvement was observed at the upper and lower urethral margins, or in the bilateral seminal vesicles and vas def…	2014/08	2021-11-05	Alive		87	No Recurrence	14087306-C
P13026806	Tumor/Adjacent tissue	Prostate	68	M	Acinar adenocarcinoma	3+3=6	The submitted radical prostatectomy specimen measured 4.5 × 3.5 × 3.5 cm. Microscopic examination revealed tumor cells predominantly arranged in glandular patterns, with areas of crowded, cribriform, small glandular, and nest-like structures. The tumor exhibited infiltrative growth, significant cellular atypia, and prominent nucleoli. The tumor extended beyond the prostatic capsule and was observ…	2013/02	2021-11-05	Alive		105	No Recurrence	13026806-C
P14067207	Tumor/Adjacent tissue	Prostate	72	M	Acinar adenocarcinoma	3+4=7	The submitted radical prostatectomy specimen was microscopically examined and revealed the following findings: The tumor exhibited glandular and cribriform patterns with infiltrative growth. Significant cellular atypia and prominent nucleoli were observed, along with multifocal perineural invasion. The upper urethral margin, lower urethral margin, and circumferential margin were all negative. No …	2014/06	2021-11-05	Alive		89	No Recurrence	14067207-C
P14076207	Tumor/Adjacent tissue	Prostate	62	M	Acinar adenocarcinoma	4+3=7	The submitted prostatectomy specimen was microscopically examined and revealed the following findings: Tumor cells were arranged in cribriform and glandular patterns with infiltrative growth, consisting of a single-layer epithelium. Perineural invasion was observed. The circumferential margin, as well as the upper and lower urethral margins, were negative. No tumor involvement was identified in t…	2014/07	2021-11-05	Alive		88	No Recurrence	14076207-C
P14097507	Tumor/Adjacent tissue	Prostate	75	M	Acinar adenocarcinoma	3+4=7	The submitted specimen, including the prostate, bilateral seminal vesicles, and vas deferens, was microscopically examined and revealed the following findings: Tumor cells were arranged in glandular patterns with infiltrative growth, showing the loss of the normal bilayer glandular structure. The tumor cells displayed significant atypia, accompanied by stromal fibrosis. Tumor tissue was closely a…	2014/09	2021-11-05	Alive		86	No Recurrence	14097507-C
P14116206	Tumor/Adjacent tissue	Prostate	62	M	Acinar adenocarcinoma	3+3=6	The submitted radical prostatectomy specimen was microscopically examined and revealed the following findings: Tumor cells were arranged in glandular patterns with infiltrative growth, displaying cellular atypia. The upper and lower surgical margins, as well as the circumferential margin, were negative. No tumor involvement was observed in the bilateral vas deferens or seminal vesicles. Examinati…	2014/11	2021-11-05	Alive		84	No Recurrence	14116206-C
P13037007	Tumor/Adjacent tissue	Prostate	70	M	Acinar adenocarcinoma	4+4=8，a subset of 5	The submitted radical prostatectomy specimen was microscopically examined and revealed the following findings: Tumor cells were arranged in glandular patterns with infiltrative growth, closely abutting the capsule. The surgical margins of the bilateral vas deferens, upper and lower urethra, and circumferential margin were all negative. No tumor involvement was observed in the bilateral seminal ve…	2013/03	2021-11-05	Alive		104	No Recurrence	13037007-C
P13097707	Tumor/Adjacent tissue	Prostate	77	M	Acinar adenocarcinoma	3+4=7	The submitted radical prostatectomy specimen was microscopically examined and revealed the following findings: Tumor cells were arranged in cribriform and glandular patterns with infiltrative growth. The tumor cells displayed atypia with prominent nucleoli. The tumor invaded the capsule and extended into the periprostatic fibroadipose tissue. No tumor involvement was observed in the bilateral vas…	2013/09	2021-11-05	Alive		98	No Recurrence	13097707-C
P14035707	Tumor/Adjacent tissue	Prostate	57	M	Acinar adenocarcinoma	3+4=7	The submitted radical prostatectomy specimen was microscopically examined and revealed the following findings: Tumor cells were observed in both lobes, arranged in cribriform and glandular patterns with infiltrative growth. The tumor cells displayed significant atypia, prominent nucleoli, and loss of the basal cell layer. Tumor involvement was noted in both seminal vesicles, with the tumor closel…	2014/03	2021-11-05	Alive		92	No Recurrence	14035707-C
P14046807	Tumor/Adjacent tissue	Prostate	68	M	Acinar adenocarcinoma	3+4=7	The submitted radical prostatectomy specimen was microscopically examined and revealed the following findings: Tumor cells were arranged in glandular patterns, with some areas displaying cribriform structures. The tumor cells exhibited atypia with prominent nucleoli and infiltrative growth. The tumor involved the prostatic urethra and extended beyond the prostatic capsule. The circumferential mar…	2014/04	2021-11-12	Alive		91	No Recurrence	14046807-C
P14055707	Tumor/Adjacent tissue	Prostate	57	M	Acinar adenocarcinoma	4+3=7	The submitted radical prostatectomy specimen was microscopically examined and revealed the following findings: Tumor cells were arranged in small glandular patterns with infiltrative growth. The tumor cells displayed significant atypia with visible nucleoli. The upper, lower, and circumferential surgical margins were negative. No tumor involvement was observed in the bilateral vas deferens or sem…	2014/05	2021-11-05	Alive		90	No Recurrence	14055707-C
P14076907	Tumor/Adjacent tissue	Prostate	69	M	Acinar adenocarcinoma	4+3=7	The submitted radical prostatectomy specimen was microscopically examined and revealed the following findings: Cancer cells were arranged in small glandular patterns with crowded structures and infiltrative growth. The normal bilayer glandular structure was absent. The cancer cells exhibited significant atypia, clear cytoplasm, and prominent nucleoli. Tumor cells were closely abutting the circumf…	2014/07	2021-11-05	Deceased	2021-10-01	87		14076907-C
P14106507	Tumor/Adjacent tissue	Prostate	65	M	Acinar adenocarcinoma	4+3=7	The submitted prostatectomy specimen measured 6 × 5.5 × 5 cm. Microscopic examination revealed multifocal tumor cells arranged in glandular and cribriform patterns with a single-layered epithelium. The tumor exhibited infiltrative growth and cellular atypia. The upper and lower urethral margins, as well as the circumferential margin, were negative. No tumor involvement was observed in the bilater…	2014/10	2021-11-05	Alive		85	No Recurrence	14106507-C
P14116507	Tumor/Adjacent tissue	Prostate	65	M	Acinar adenocarcinoma	4+3=7	The submitted radical prostatectomy specimen was microscopically examined and revealed the following findings: Tumor cells were arranged in cribriform and glandular patterns with infiltrative growth. The tumor cells displayed enlarged nuclei with prominent nucleoli. Tumor invasion into the capsule was observed. No tumor involvement was found in the bilateral vas deferens or seminal vesicles. Tumo…	2014/11	2021-11-05	Alive		84	No Recurrence	14116507-C
P13016307	Tumor/Adjacent tissue	Prostate	63	M	Acinar adenocarcinoma	3+4=7	The submitted radical prostatectomy specimen measured 3.5 × 3 × 2 cm. Microscopic examination revealed tumor cells arranged in nest-like, glandular, and cribriform patterns with infiltrative growth. The tumor cells exhibited significant atypia. The circumferential margin was negative, and no tumor involvement was observed in the bilateral vas deferens or seminal vesicles.	2013/01	2021-11-05	Alive		105	No Recurrence	13016307-C
I05A0380	Tumor/Adjacent tissue	Prostate	74	M	Acinar adenocarcinoma	3+4=7	The tumor involved both sides of the prostate as well as the prostatic apex. No cancer infiltration was observed at the circumferential margin or in the bilateral seminal vesicles. The tumor accounted for approximately 30% of the total prostate volume.	2011/03	2021-11-10	Deceased	2016-01-01	57		I05A0380-C
I05A0410	Tumor/Adjacent tissue	Prostate	64	M	Acinar adenocarcinoma	4+3=7	Focal areas were graded as 5, with perineural invasion observed. The tumor involved both lobes of the prostate and the prostatic apex. No cancer involvement was identified at the surgical margins or the surrounding tissue. Focal tumor involvement was noted in the seminal vesicles. The tumor occupied approximately 35% of the total prostate volume. **Left pelvic region**: No cancer metastasis was o…	2012/07	2021-11-10	Deceased	2020-04-27	93		I05A0410-C
I05A0423	Tumor/Adjacent tissue	Prostate	72	M	Acinar adenocarcinoma	4+3=7	Perineural invasion by cancer was observed. The tumor involved both lobes of the prostate. No cancer involvement was detected in the prostatic apex or bilateral seminal vesicles. Focal cancer involvement was identified at the circumferential surgical margin. The tumor occupied approximately 9% of the total prostate volume.	2012/12	2021-11-10	Deceased	2020-02-01	85		I05A0423-C
