# Supplementary material for: CircATP2C1 Drives Prostate Cancer Progression Through miR-654-3p-Mediated SLC7A11 Upregulation and Ferroptosis Suppression
Source: Cancers (Basel). 2025 Nov 5;17(21):3571. doi: 10.3390/cancers17213571 (PMC12609431; doi:10.3390/cancers17213571)
Supplement: Supplementary file 1 [file cancers-17-03571-s001.zip › Supplementary table S2.XLSXú¿(DEGs) in circATP2C1-knockdown LNCaP cellsú⌐.xlsx]

## Sheet: Sheet1
Symbol	fpkmMean	log2FoldChange	pvalue	padj	regulated	LNCaPNC-1 (FPKM)	LNCaPNC-2 (FPKM)	LNCaPNC-3 (FPKM)	LNCaPsi-1 (FPKM)	LNCaPsi-2 (FPKM)	LNCaPsi-3 (FPKM)	LNCaPNC-1 (Count)	LNCaPNC-2 (Count)	LNCaPNC-3 (Count)	LNCaPsi-1 (Count)	LNCaPsi-2 (Count)	LNCaPsi-3 (Count)
PLIN1	0.430704	-5.41793	1.88739e-11	4.98347e-11	down	0.582692	0.704659	1.11143	0	0.052729	0	43	50	75	0	4	0
AQP7	0.978448	-4.2309	2.02259e-21	8.06848e-21	down	2.48463	2.62275	2.24613	0.134593	0.072114	0.173849	99	100	82	6	3	6
SLC7A11	0.304573	-4.02707	1.22671e-11	3.27227e-11	down	0.483129	0.549022	0.430405	0.042101	0.036353	0	50	54	41	5	4	0
AKR1C1	0.714019	-3.9716	3.38456e-19	1.23898e-18	down	1.3546	1.58325	1.49474	0.063907	0.122109	0.075477	80	89	80	4	8	4
NR5A2	0.58187	-3.58433	0.000166566	0.000278994	down	1.75396	0.301328	1.40734	0.169799	0.022103	0.090124	342	56	251	33	5	16
SERPINF1	3.25377	-3.39597	6.36979e-226	3.38488e-224	down	25.493	25.2381	25.6441	2.55454	2.45515	2.3111	1182	1111	1087	117	113	93
ACE	0.348867	-3.23402	0.00227949	0.00343351	down	0.605854	0.555729	0.459363	0.118508	0	0.046342	69	61	48	14	0	5
TF	2.40778	-3.22872	7.28122e-122	1.60905e-120	down	12.4432	10.6184	11.8294	1.5312	1.02609	1.17289	787	638	683	96	65	65
VDAC2	1.47844	-3.15397	8.60822e-92	1.36406e-90	down	4.47136	4.20838	4.2318	0.518314	0.48643	0.391162	520	464	449	62	58	42
VCP	3.84108	-2.9875	2.27656e-95	3.78598e-94	down	35.8504	36.8439	35.4665	5.63176	3.98743	4.15036	2163	2112	1956	335	239	218
ACY3	1.26823	-2.94654	1.52999e-29	7.80362e-29	down	3.67639	2.64482	3.25084	0.545901	0.285616	0.356133	210	141	171	32	17	19
FAM71A	0.605441	-2.94261	4.32842e-11	1.12318e-10	down	1.13966	0.815261	1.22749	0.20649	0.062142	0.118742	63	43	62	12	4	6
NEDD4	5.36164	-2.90678	0	0	down	110.083	104.207	109.11	14.8782	13.9715	14.7941	4894	4400	4431	652	616	571
PRSS54	2.12564	-2.81471	1.0972e-46	8.47564e-46	down	8.472	7.47943	8.02415	1.40795	1.12285	0.864253	300	251	259	49	40	27
IDH2	0.442184	-2.78864	1.72061e-06	3.35175e-06	down	0.649326	0.720256	0.697595	0.165984	0.039125	0.077879	29	31	29	8	2	3
UBA7	2.30422	-2.77949	2.32426e-147	6.80888e-146	down	9.00338	9.54946	9.48426	1.19036	1.43783	1.457	896	904	864	119	144	127
CCL20	2.05751	-2.77491	3.31187e-32	1.80957e-31	down	7.49705	7.55873	7.27404	0.835293	0.974066	1.38655	190	182	168	22	26	31
FAIM2	0.243053	-2.71842	5.95071e-08	1.28836e-07	down	0.42088	0.303931	0.285461	0.073642	0.039933	0.033385	51	35	32	9	5	4
ACR	0.576079	-2.62673	1.49247e-07	3.13504e-07	down	0.881057	1.14349	0.821131	0.109114	0.145466	0.176736	37	42	32	4	7	7
PIPOX	1.32164	-2.61158	4.2293e-30	2.18839e-29	down	2.77499	3.48378	3.21943	0.347921	0.767546	0.43307	197	235	209	25	54	27
RASGEF1B	1.3207	-2.61038	1.73176e-19	6.41756e-19	down	3.18854	2.95819	3.40384	0.350049	0.867644	0.319418	139	123	136	15	38	13
TREX2	1.7033	-2.56295	3.12763e-35	1.87674e-34	down	4.40013	5.15967	4.94861	0.705113	0.725532	1.04843	214	238	220	34	35	45
USP35	0.626685	-2.52473	3.54786e-08	7.79205e-08	down	1.01642	0.775912	1.33567	0.239557	0.186368	0.101555	46	34	56	11	9	4
STRC	1.46375	-2.50169	8.99197e-122	1.98327e-120	down	3.69121	3.59789	3.57479	0.627067	0.62295	0.689949	833	771	737	140	140	135
CABP4	1.64371	-2.49994	3.48533e-45	2.60943e-44	down	4.87837	4.42703	4.06806	0.818546	0.953502	0.620429	353	305	269	57	69	39
ANXA3	1.32328	-2.47827	1.72662e-25	7.85609e-25	down	3.33539	2.8702	2.92794	0.545202	0.50588	0.600979	178	146	143	29	27	28
SELENBP1	0.977	-2.44918	1.14134e-15	3.65977e-15	down	1.96499	1.6846	2.00819	0.387616	0.22683	0.426846	105	86	98	21	12	20
KDM3B	1.78693	-2.42959	7.25997e-26	3.33515e-25	down	5.49159	4.66981	5.2283	1.17724	1.04112	0.657523	686	554	597	145	129	72
IL31RA	0.387346	-2.42028	5.76586e-17	1.94379e-16	down	0.535747	0.584025	0.537473	0.092184	0.12868	0.086077	104	108	96	18	25	15
PLPPR2	1.09181	-2.41853	2.46962e-34	1.44029e-33	down	2.23639	2.31861	2.08612	0.368018	0.441157	0.434741	226	226	203	37	45	41
PEX11A	4.64672	-2.40206	0	0	down	55.1149	55.6687	52.2253	10.0939	10.5825	10.3601	3731	3586	3285	686	719	611
PRSS36	4.83244	-2.37812	0	0	down	61.8465	61.731	60.9926	11.8505	11.4869	12.639	7897	7487	7118	1489	1456	1401
PLA2G6	1.90495	-2.35582	3.02302e-48	2.41355e-47	down	5.82904	5.14735	6.04263	1.17075	1.18154	0.970258	361	303	342	72	73	53
RGS2	2.30268	-2.35374	4.20727e-45	3.1376e-44	down	8.3269	9.1361	7.52013	1.65416	1.9197	1.3107	350	365	289	69	81	48
ASAP3	0.901431	-2.32896	2.09757e-27	1.00862e-26	down	1.66934	1.53742	1.71358	0.406311	0.334893	0.231066	203	178	191	49	41	25
ACADS	2.23448	-2.30258	8.82505e-79	1.16026e-77	down	7.77633	7.79717	7.43893	1.46854	1.82758	1.38821	622	593	544	116	146	97
P2RY11	0.966797	-2.28795	1.15398e-11	3.08402e-11	down	1.61844	1.85829	1.92135	0.389391	0.259868	0.456554	69	75	75	17	11	17
SENP1	3.68445	-2.18332	1.38253e-179	5.07891e-178	down	25.4309	23.6258	24.8455	4.94631	5.12844	6.36708	1982	1754	1775	382	400	433
CCDC30	1.25217	-2.17848	2.12689e-22	8.78196e-22	down	2.39567	2.68197	2.7359	0.667857	0.628971	0.439393	157	167	164	43	41	25
ETV4	0.600591	-2.17212	8.38307e-12	2.25675e-11	down	1.00003	0.811143	0.933994	0.232507	0.236425	0.138605	92	70	79	21	22	11
MEG8	2.73247	-2.16825	1.55343e-97	2.65688e-96	down	11.2912	11.6449	11.3632	2.56475	2.8018	2.30885	785	769	722	176	194	140
PROK2	0.689756	-2.15981	2.93218e-12	8.03746e-12	down	1.2228	1.07252	0.986711	0.21907	0.167404	0.352195	103	86	76	19	14	26
UCP3	5.61496	-2.14656	5.82459e-104	1.06304e-102	down	97.9041	101.734	100.716	26.0337	20.7414	21.8094	3476	3424	3268	910	731	672
INKA1	1.84629	-2.13406	5.66433e-20	2.1351e-19	down	4.51519	5.93352	4.72668	1.17506	1.3805	0.906226	145	181	139	37	44	26
ATF3	4.72938	-2.12698	0	0	down	53.2696	52.4495	51.8387	11.7683	12.8579	11.8478	3268	3056	2907	711	783	631
CCDC159	2.06105	-2.12365	5.73979e-34	3.30697e-33	down	6.34212	6.77262	5.52923	1.22821	1.31215	1.75044	290	297	236	57	63	69
MROH2B	0.482604	-2.10608	7.00783e-15	2.16566e-14	down	0.700052	0.672124	0.680697	0.188729	0.152285	0.137119	111	102	99	30	24	19
CKMT1B	7.67529	-2.06918	0	0	down	414.506	419.653	406.255	98.1837	102.925	98.408	20284	19507	18175	4723	4991	4175
PRDX6	4.10285	-2.0485	2.24253e-60	2.2049e-59	down	32.7869	30.8129	33.8281	8.86448	8.36613	6.43995	568	507	536	152	144	97
VDR	1.10506	-2.04338	2.13239e-32	1.16959e-31	down	2.07317	2.06929	2.06877	0.488844	0.490167	0.542638	260	246	237	61	61	59
ACSL3	0.897094	-2.03156	1.07236e-21	4.30639e-21	down	1.53154	1.67189	1.37142	0.349601	0.388767	0.387607	177	183	145	40	45	39
CDC25A	2.86261	-2.02875	1.25026e-73	1.5196e-72	down	11.3623	12.5884	12.7518	3.23543	3.06154	2.7254	627	658	641	176	169	131
ACOD1	0.461704	-2.02504	5.37709e-05	9.37197e-05	down	0.687244	0.549919	0.72609	0.302114	0.092223	0.0627	38	29	37	17	6	3
G6PD	0.58063	-2.0198	7.03727e-06	1.31309e-05	down	0.847273	1.0921	0.666919	0.228471	0.192027	0.185886	38	47	28	11	9	8
MMP23B	4.08077	-2.00617	9.51797e-85	1.36099e-83	down	27.8906	34.9236	31.73	8.82246	8.41811	6.47028	1056	1256	1098	329	317	213
RINL	0.932513	-2.00195	2.08457e-17	7.14985e-17	down	1.48892	1.60984	1.72058	0.417029	0.422056	0.357389	129	132	136	36	37	27
PRLR	2.09522	-1.99529	1.23786e-48	9.98064e-48	down	6.00024	6.85416	5.90071	1.56428	1.38052	1.6279	439	479	389	116	104	109
RANBP3L	6.29587	-1.97072	0	0	down	153.352	145.158	158.559	40.8486	38.8825	38.1519	13121	11815	12408	3446	3306	2837
FOXRED2	0.254345	-1.96739	6.89773e-09	1.57929e-08	down	0.375654	0.314402	0.261461	0.08111	0.088481	0.072976	80	64	51	17	19	14
PARK7	0.500264	-1.96687	7.99242e-20	3.00274e-19	down	0.777494	0.642959	0.673572	0.14494	0.205587	0.187152	192	151	152	36	51	40
CD36	5.35809	-1.96597	0	0	down	80.1113	78.599	74.7444	20.7592	20.2347	20.0691	6866	6335	5793	1712	1684	1487
ME3	1.76231	-1.95284	1.99722e-30	1.04145e-29	down	4.04743	4.78805	4.36594	1.32817	1.1524	0.940302	260	291	258	84	74	53
CCN1	7.35151	-1.95174	0	0	down	317.391	307.225	326.454	81.9432	85.2394	81.544	15157	13935	14249	3851	4041	3380
CD44	0.750944	-1.94634	2.95832e-14	8.86178e-14	down	1.24655	1.08337	1.19928	0.353334	0.290524	0.26359	123	102	108	35	29	23
AKR1C2	0.358591	-1.93575	1.08825e-05	2.00537e-05	down	0.411244	0.592106	0.392555	0.101821	0.090863	0.181439	37	50	32	9	8	14
AKR1C3	2.28792	-1.9341	1.20933e-32	6.67791e-32	down	7.23148	6.89273	7.6383	2.38103	1.64647	1.70115	317	287	306	103	72	65
CES5A	2.27184	-1.92836	2.35295e-66	2.53608e-65	down	6.7469	7.05997	7.49254	1.78745	2.00605	1.85532	595	594	603	155	176	143
TSPYL2	4.36851	-1.91787	9.58103e-284	7.20153e-282	down	37.6005	36.3337	38.9301	9.89701	10.6309	9.65128	3190	2928	3019	827	896	711
ACVRL1	0.437101	-1.91114	9.84865e-08	2.09809e-07	down	0.508714	0.550589	0.705618	0.090189	0.166624	0.213572	56	57	71	10	18	21
FN1	5.24308	-1.90195	0	0	down	71.4685	68.8324	71.6427	18.7134	19.5938	18.7723	17413	15879	15927	4508	4747	3989
CCN2	4.60336	-1.90097	1.74149e-241	1.02033e-239	down	44.0324	45.9161	43.4541	12.8942	12.2808	10.9039	2930	2902	2643	845	811	630
SLC24A3	2.87692	-1.89101	3.42255e-174	1.1958e-172	down	11.9017	11.9688	11.5346	3.3413	3.15719	3.15105	1730	1652	1532	478	456	398
HSPB1	0.758007	-1.87627	2.27395e-22	9.38242e-22	down	1.23731	1.22005	1.04855	0.331442	0.300182	0.328116	215	201	166	57	52	50
HSF1	2.72131	-1.87327	2.16641e-35	1.30476e-34	down	10.4757	10.3329	10.1808	2.49079	2.99349	3.05797	332	312	294	79	94	84
TSTD1	0.79666	-1.85723	7.1237e-05	0.000122739	down	1.2086	1.53792	1.0708	0.573855	0.147283	0.310819	36	43	29	17	5	8
NFE2L2	1.35428	-1.85507	7.47632e-37	4.6676e-36	down	2.79368	2.53423	2.82252	0.753121	0.720667	0.806583	358	309	331	95	92	90
SQSTM1	4.32979	-1.85017	2.76071e-195	1.17253e-193	down	35.6864	35.3429	36.2631	9.5181	11.0512	9.50062	2310	2173	2146	607	710	534
NQO1	2.25716	-1.84995	3.3612e-40	2.2696e-39	down	7.99916	6.5068	6.07006	1.79366	1.89382	2.09109	541	418	375	120	127	123
CAV1	2.86346	-1.84929	3.9078e-41	2.69605e-40	down	12.4336	11.2275	11.0153	3.42777	3.2791	2.97307	430	369	348	117	113	90
GPBAR1	1.8707	-1.84597	1.4991e-24	6.62048e-24	down	4.03154	5.26171	5.02349	1.36272	1.25437	1.36666	208	258	237	70	65	62
DAND5	0.460865	-1.84411	1.34842e-06	2.64521e-06	down	0.744801	0.586388	0.539945	0.224363	0.154661	0.128182	62	47	41	19	13	10
FOSB	3.34876	-1.84321	9.79248e-95	1.60977e-93	down	15.7378	15.2331	16.2189	5.71282	4.69798	5.24792	1280	1141	1109	394	346	252
ENO3	2.2939	-1.84206	7.37099e-32	4.00635e-31	down	6.91498	7.04512	7.23422	2.246	1.62557	2.11191	309	299	295	99	72	82
DERL3	1.8772	-1.84003	1.30872e-22	5.45299e-22	down	5.31832	4.5195	4.97015	1.2967	1.25765	1.27675	231	187	197	56	55	61
AK9	0.394191	-1.83953	2.56067e-10	6.3613e-10	down	0.451287	0.48914	0.59793	0.09934	0.177569	0.15243	83	86	101	18	33	25
SESN2	0.511016	-1.83918	1.50036e-06	2.9322e-06	down	0.687776	0.602167	0.838174	0.242718	0.14619	0.182901	50	42	57	19	11	12
FAXDC2	3.14186	-1.82944	6.45013e-70	7.41375e-69	down	14.6604	14.0959	14.6008	4.54741	4.60425	3.12422	1008	921	918	308	315	187
DHODH	0.752026	-1.82791	2.53048e-08	5.61155e-08	down	1.22405	1.22678	1.02529	0.312638	0.37781	0.257918	72	67	55	19	22	14
TIGD3	0.293682	-1.82629	3.40031e-06	6.47799e-06	down	0.394381	0.288702	0.414659	0.07139	0.135343	0.09694	53	37	51	10	18	12
GPD1	4.83055	-1.82024	0	0	down	49.4981	50.7577	52.5058	14.1678	14.4563	15.1867	4169	4061	4042	1174	1209	1110
C6	1.48837	-1.81102	1.76293e-32	9.69736e-32	down	3.00802	3.03955	3.38289	0.889528	0.932539	0.882642	301	289	309	88	93	77
PPP1R14A	0.868956	-1.80946	7.13959e-06	1.33197e-05	down	1.23428	1.13792	1.84014	0.36658	0.423465	0.406182	41	36	55	12	14	12
GADD45A	6.73448	-1.80812	0	0	down	196.934	197.371	193.283	54.4485	58.0692	57.3453	7562	7198	6784	2057	2214	1911
PDGFRB	1.57096	-1.80719	6.63531e-54	5.89032e-53	down	3.3293	3.39644	3.40685	0.960035	1.25177	0.857779	552	535	517	157	181	124
RETSAT	6.16138	-1.80191	0	0	down	133.825	126.201	132.07	39.6021	36.3933	37.8048	8581	7686	7740	2499	2317	2104
HERPUD1	5.57226	-1.78886	0	0	down	83.2892	87.2652	86.8514	26.1976	25.1212	23.9844	4861	4838	4632	1505	1456	1215
KLHL4	1.74915	-1.78826	3.49029e-44	2.56937e-43	down	4.29561	4.01506	3.60879	0.9526	1.45261	1.46183	497	446	445	115	151	137
FILIP1L	1.97999	-1.77732	1.77909e-41	1.23563e-40	down	5.2551	4.75666	5.5772	1.33745	1.86804	1.37379	526	452	511	132	186	120
FTH1	0.507836	-1.7591	5.98547e-08	1.2954e-07	down	0.752869	0.648056	0.649031	0.161236	0.15879	0.289343	78	64	62	17	17	26
EME2	2.81624	-1.74977	2.63121e-100	4.62487e-99	down	10.993	10.7363	10.4914	3.41059	2.98379	3.2955	1139	1056	993	348	307	297
YPEL3	5.14849	-1.74619	3.17975e-145	9.17391e-144	down	57.9521	66.1908	61.4031	18.6534	18.81	19.6901	1794	1948	1726	560	566	513
IL27	2.5202	-1.74169	3.78496e-19	1.38378e-18	down	8.98242	7.38629	8.69432	2.29456	2.66102	2.64094	207	162	184	52	61	53
HES1	5.70201	-1.7393	0	0	down	90.8388	94.5298	91.8656	27.0697	28.0949	28.9073	4143	4095	3830	1215	1272	1145
FTL	1.87555	-1.73137	1.68814e-10	4.2361e-10	down	5.20987	4.60062	4.20362	0.992947	1.30901	1.93111	119	100	88	23	30	39
GPR152	0.725056	-1.721	4.30655e-06	8.14339e-06	down	1.13888	0.936615	1.14009	0.269062	0.409817	0.2861	53	42	49	13	19	12
SEPTIN12	0.880996	-1.70861	1.04487e-09	2.50896e-09	down	1.29755	1.62315	1.24952	0.518996	0.398434	0.354753	88	104	77	35	27	21
GDF9	1.11144	-1.70335	7.66823e-14	2.25044e-13	down	2.02233	1.82203	1.7121	0.82455	0.574272	0.531135	151	121	117	43	43	34
PDK4	1.67057	-1.70043	5.52977e-23	2.33128e-22	down	3.3355	4.13655	3.68915	1.29792	1.11622	1.04953	227	268	230	87	76	62
WDR97	0.450912	-1.69897	3.21187e-10	7.94794e-10	down	0.554977	0.610321	0.58578	0.187094	0.168603	0.184122	89	93	86	30	27	26
ZFP36	4.80482	-1.69623	4.96366e-235	2.76633e-233	down	47.978	47.7894	48.0046	14.6353	14.9709	15.307	2743	2595	2508	823	850	760
CHKB	5.53975	-1.69596	1.71037e-296	1.37612e-294	down	82.0005	81.1302	79.2668	26.697	25.2739	24.4518	3815	3670	3436	1230	1168	993
GOT1	3.08566	-1.69547	6.1479e-113	1.25653e-111	down	13.0839	13.7986	12.6006	4.41467	4.2032	3.68723	1472	1467	1290	486	468	361
NECAB2	0.703122	-1.69513	1.70969e-08	3.83381e-08	down	1.10011	1.12582	0.894633	0.29998	0.337931	0.265612	87	83	59	23	28	20
SMIM1	3.58255	-1.69338	5.92594e-29	2.9773e-28	down	18.8743	20.0967	19.2784	5.9476	4.84212	7.56603	346	346	317	105	88	119
SIRT7	0.659337	-1.6908	2.17887e-09	5.14013e-09	down	0.785931	1.04973	0.70716	0.570716	0.260584	0.254233	90	74	83	26	29	22
TMSB4X	0.665426	-1.68613	3.28573e-08	7.22885e-08	down	0.912727	0.996743	0.934456	0.367641	0.210522	0.301367	74	77	70	30	17	22
CC2D2B	0.181449	-1.68278	0.000123097	0.00020823	down	0.186112	0.219819	0.22313	0.104952	0.038875	0.046956	34	39	38	19	8	8
UBXN11	1.13115	-1.67965	1.24872e-07	2.63708e-07	down	2.6064	1.95727	1.68489	0.255349	0.697921	0.809189	135	90	76	14	40	39
ABCA9	0.321151	-1.67655	2.96016e-08	6.53271e-08	down	0.436836	0.392743	0.35226	0.111963	0.119675	0.128587	86	67	64	22	24	22
FABP4	9.36397	-1.67576	0	0	down	1173.24	1165.64	1166.57	369.491	363.673	377.754	24585	23200	22343	7618	7564	6870
HSPA5	9.15524	-1.67234	0	0	down	1017.11	998.192	1013.96	318.547	324.343	319.063	72484	67565	66044	22336	22942	19732
KISS1R	0.59984	-1.66256	6.60874e-09	1.51403e-08	down	0.89945	0.828801	0.766738	0.208867	0.279623	0.276415	89	80	71	22	29	25
AMIGO3	2.43879	-1.65676	2.24511e-59	2.16825e-58	down	7.66353	7.99752	7.08801	2.15489	2.6524	2.49676	774	767	654	214	266	219
NPM2	0.29391	-1.64917	1.33446e-05	2.43978e-05	down	0.284555	0.380842	0.396623	0.110841	0.154241	0.068881	42	53	53	16	23	9
SYBU	1.00973	-1.64446	2.51936e-12	6.92414e-12	down	1.68784	1.58009	1.68434	0.374063	0.598334	0.630039	137	122	125	30	48	45
CACNA1G	0.712589	-1.64403	5.14277e-21	2.01288e-20	down	0.945525	1.10407	1.03135	0.376959	0.357524	0.245986	233	257	230	93	86	54
IFI35	3.98157	-1.64129	2.70836e-74	3.33797e-73	down	27.3886	25.104	24.7768	8.31873	7.39698	9.39622	1114	971	922	334	299	332
SCARF1	1.975	-1.64067	7.23241e-42	5.08807e-41	down	5.22924	4.82536	4.75549	1.54914	1.53639	1.73367	511	448	425	149	149	147
CA3	2.03869	-1.64048	3.03583e-23	1.28747e-22	down	5.47022	5.13389	5.34263	1.29835	1.98672	1.78425	284	254	254	69	103	83
BTG2	5.60059	-1.63955	0	0	down	83.9209	82.9798	82.3899	26.1255	27.1283	27.7638	6484	6089	5818	1986	2081	1862
HMOX1	1.40653	-1.63952	3.93732e-05	6.93661e-05	down	3.18128	2.29467	2.83694	1.01043	0.827223	0.787579	50	34	40	16	13	11
TFRC	4.98856	-1.63876	1.98747e-106	3.75319e-105	down	52.1851	53.0519	55.8995	17.8375	17.523	16.9388	1249	1206	1223	421	416	352
ESR2	2.25332	-1.63821	5.25901e-71	6.1373e-70	down	6.7662	6.14709	6.42829	2.01931	1.98952	2.15614	920	783	779	271	273	256
CDH1	2.63417	-1.63779	2.9955e-12	8.20513e-12	down	8.46742	8.58105	10.0781	3.68719	3.03559	2.01202	131	126	142	56	47	27
SHD	0.753007	-1.63592	1.34654e-05	2.46068e-05	down	1.21308	0.863304	1.25608	0.307826	0.415226	0.330624	54	37	51	14	19	13
KDM4A	1.19654	-1.63337	1.4148e-06	2.76878e-06	down	2.24334	2.10704	2.08167	0.316973	1.08069	0.703134	78	69	66	11	37	21
SHISA4	2.07582	-1.63268	1.81196e-22	7.50876e-22	down	5.19409	5.71776	5.34226	1.98406	1.40742	1.96144	261	273	245	98	68	86
PPIP5K1	5.21259	-1.63077	0	0	down	63.4373	60.1705	63.1906	18.7866	19.7961	23.9672	16163	15498	14629	5075	5377	4575
P2RY6	0.801596	-1.62919	0.000238339	0.000394469	down	1.26048	1.08991	1.25936	0.243044	0.286983	0.642306	39	32	35	8	9	17
RNASE4	5.10915	-1.62828	5.41412e-149	1.59835e-147	down	61.1547	55.7882	58.5094	17.6004	20.4925	19.1335	2484	2162	2153	697	832	680
CUNH9ORF50	2.77172	-1.61866	1.43409e-58	1.36651e-57	down	11.5784	10.6053	9.37008	2.52033	2.76766	4.05243	702	632	616	229	214	195
C7	0.705847	-1.61845	2.16081e-09	5.10067e-09	down	0.8671	1.31961	0.844855	0.274651	0.406526	0.314625	95	137	85	30	44	30
NUPR1	8.69572	-1.617	0	0	down	717.913	712.063	729.594	234.944	239.073	238.555	12544	11817	11652	4039	4147	3618
RUFY4	1.60504	-1.61347	4.55935e-38	2.9463e-37	down	3.21231	3.39222	3.54983	1.33109	0.888825	1.13815	530	532	535	216	146	163
MUC1	0.907068	-1.61279	2.19096e-07	4.5537e-07	down	1.50412	1.06586	1.61685	0.483326	0.510604	0.433522	81	55	79	26	28	17
NR4A1	2.82836	-1.61004	5.18267e-63	5.31049e-62	down	11.3213	10.8016	10.071	2.91267	3.61572	3.41607	898	810	754	243	304	262
FAM117A	4.1243	-1.6046	5.06999e-156	1.58697e-154	down	27.7572	29.2207	27.8416	8.93682	10.0217	9.24861	2132	2132	1955	676	764	617
KIFC2	1.55877	-1.60324	2.84005e-20	1.08375e-19	down	3.4344	2.47434	3.79995	0.899397	1.20085	1.11481	340	233	343	87	119	97
TFAP2E	0.809123	-1.60085	1.19862e-06	2.36188e-06	down	1.38328	1.02994	1.19826	0.27117	0.384121	0.546346	78	55	62	15	22	27
C3	0.589082	-1.6003	3.12972e-09	7.30183e-09	down	0.834831	0.918842	0.650769	0.370422	0.2723	0.143466	129	135	92	57	42	20
FANCD2	1.42458	-1.596	2.46879e-25	1.1153e-24	down	2.6926	2.68243	2.92622	1.16332	0.869761	0.732605	337	319	334	143	108	80
TSSK4	1.13126	-1.5896	5.65605e-08	1.22759e-07	down	1.95147	2.23496	1.77744	0.614658	0.449011	0.780579	93	109	70	33	20	37
APC2	0.121597	-1.58367	5.98887e-05	0.000103828	down	0.138567	0.152647	0.109955	0.036029	0.06102	0.035549	46	48	34	12	20	11
TCN2	4.53469	-1.5818	3.28598e-138	8.67027e-137	down	37.3725	39.4733	37.152	12.8918	13.9019	11.6405	2134	2140	1938	725	788	578
NPR2	4.7195	-1.57939	0	0	down	43.6053	43.6223	42.7491	15.0292	14.7764	14.1858	5592	5313	5011	1897	1881	1579
PLPP5	2.49165	-1.57926	3.44797e-21	1.3612e-20	down	8.3979	7.07531	7.98994	1.957	2.4418	3.55812	387	308	335	89	111	143
CUNH1ORF116	0.487058	-1.57916	1.23754e-05	2.27021e-05	down	0.639471	0.832178	0.42792	0.26192	0.214126	0.153571	59	73	37	24	20	13
GABBR1	3.79996	-1.56562	9.11924e-176	3.28667e-174	down	22.2613	20.6342	20.6593	8.15175	7.73931	7.37542	2847	2538	2349	937	896	791
CUNH1ORF194	2.9057	-1.56488	1.21202e-18	4.34494e-18	down	9.60865	10.8283	12.4002	3.72603	4.0785	3.38831	202	216	238	77	85	62
ARTN	0.574039	-1.56461	5.94653e-05	0.000103157	down	0.866971	0.664945	0.785881	0.251096	0.235612	0.268397	48	37	39	15	13	14
DHX58	0.530578	-1.56066	1.45838e-05	2.65615e-05	down	0.601199	0.763945	0.720627	0.267365	0.28595	0.147034	47	56	51	21	22	10
YJEFN3	1.71591	-1.55234	1.87418e-09	4.43875e-09	down	4.27517	3.30508	3.70242	1.27322	1.12043	1.44137	116	85	92	35	31	34
CCDC17	2.09845	-1.55137	1.5196e-74	1.87489e-73	down	5.22593	5.51295	5.46657	1.92217	1.70043	1.98115	973	974	930	352	314	320
SUCNR1	0.594351	-1.54979	3.43849e-05	6.0935e-05	down	0.625131	0.914827	0.863372	0.43116	0.225644	0.164486	44	61	56	30	16	10
NRBP2	3.27549	-1.54373	3.00039e-46	2.29909e-45	down	13.2363	16.2298	14.1756	5.09909	4.88294	5.17233	609	710	597	231	223	207
TIMP4	2.7544	-1.54025	4.92181e-20	1.86074e-19	down	8.85412	12.3689	7.85637	3.58669	2.61111	3.88468	283	325	230	113	83	93
PSMB10	6.58411	-1.53835	1.14109e-290	8.80875e-289	down	157.933	166.352	157.164	56.029	54.1568	57.9437	4839	4851	4404	1683	1650	1541
PLTP	4.93892	-1.53593	2.81867e-193	1.1753e-191	down	51.4268	48.5854	50.0945	18.0067	17.4294	16.9012	2834	2543	2524	977	954	809
BEX1	4.794	-1.52858	2.88075e-52	2.47649e-51	down	44.1497	44.1703	47.1757	16.9505	16.9486	13.401	742	705	725	281	283	196
ATF2	0.855163	-1.52546	1.2885e-11	3.4347e-11	down	1.32676	1.37577	1.12226	0.464002	0.398979	0.45838	134	132	107	47	42	41
HSPG2	6.03975	-1.52458	0	0	down	107.108	110.478	109.485	38.5466	39.1916	37.3068	46433	45490	43381	16442	16864	14035
PML	2.66442	-1.52449	2.86285e-21	1.13451e-20	down	8.906	8.62886	8.9646	3.48861	2.53503	3.30506	270	249	249	104	77	87
MTOR	1.69965	-1.52287	3.9806e-20	1.5064e-19	down	3.32594	4.03514	3.57256	1.21648	1.37838	1.23704	230	264	225	83	95	74
RNF113A	0.868202	-1.52265	1.34597e-20	5.19519e-20	down	1.22734	1.2114	1.45381	0.553336	0.410498	0.397004	273	256	296	122	91	77
MSTRG.9131.22	2.0175	-1.52125	3.02205e-13	8.64252e-13	down	4.05683	5.19118	5.75366	1.75595	1.45996	2.07306	554	673	718	236	198	246
GDF15	2.96995	-1.52004	6.17649e-21	2.40677e-20	down	12.7413	10.1185	11.3818	3.45289	3.37006	5.28456	398	300	325	106	105	144
LOC100751467	4.46566	-1.51979	7.0971e-108	1.37664e-106	down	34.2948	36.1647	35.9544	13.043	12.4243	11.733	1471	1475	1407	556	536	437
TP53	1.5505	-1.51645	4.88692e-26	2.25224e-25	down	3.15341	3.01154	3.15425	1.05899	1.24811	0.97151	337	306	308	112	133	90
KIAA0513	1.08248	-1.51593	7.51174e-22	3.03793e-21	down	1.54337	1.97374	1.80032	0.712608	0.4976	0.660266	282	343	302	128	92	106
AREG	8.13692	-1.5069	0	0	down	474.305	472.415	462.984	173.596	163.911	164.476	16836	15927	15020	6063	5775	5067
CALHM3	0.908939	-1.50529	2.88809e-11	7.5576e-11	down	1.34945	1.43744	1.35414	0.46122	0.409631	0.578171	127	129	124	44	39	51
LOC100757491	3.93602	-1.5035	9.52393e-115	1.97479e-113	down	23.7788	24.0985	23.3348	8.44725	8.44972	8.51663	1533	1476	1375	536	541	477
DDAH2	1.27253	-1.5018	3.32635e-07	6.8364e-07	down	2.51602	1.9426	2.36875	1.02413	0.850789	0.52253	92	67	79	37	31	17
RASL11A	5.09609	-1.4994	1.04748e-126	2.47774e-125	down	56.4207	54.8486	54.873	20.7715	20.2624	18.305	1895	1749	1684	687	676	534
LOC100758350	2.53462	-1.49766	5.53631e-22	2.25097e-21	down	8.67875	7.29371	7.59293	2.49012	2.6389	3.31972	336	268	269	95	102	112
DUOX2	0.190518	-1.4971	0.000297499	0.00048751	down	0.225053	0.171055	0.243806	0.074002	0.050151	0.097406	42	30	41	14	10	16
FAM227A	1.07951	-1.49351	8.18767e-12	2.20675e-11	down	1.6164	1.62521	2.02712	0.721692	0.453021	0.712633	146	140	168	65	41	56
SDCBP2	2.37797	-1.49322	9.17707e-35	5.40732e-34	down	6.83355	6.9496	6.67241	2.58051	2.20343	2.59953	453	438	398	170	148	142
PKD1L3	0.383	-1.49214	3.98341e-07	8.12687e-07	down	0.495704	0.455217	0.428332	0.17896	0.151233	0.165471	80	70	63	29	24	23
NIBAN3	0.218132	-1.49044	0.00128603	0.00198607	down	0.233136	0.256719	0.24567	0.102	0.043816	0.115648	30	31	29	13	6	13
MSTRG.14607.1	0.582105	-1.48185	3.29584e-05	5.85341e-05	down	0.803659	0.903913	0.59252	0.251606	0.224905	0.342546	56	60	38	18	16	21
SLC25A42	3.61206	-1.48148	1.34533e-102	2.43202e-101	down	18.0798	19.3255	17.8878	6.59998	6.40592	7.10674	1564	1577	1408	560	540	535
HSD11B1	1.68404	-1.48132	5.80059e-19	2.10855e-18	down	3.28001	3.84376	3.5444	1.1021	1.58211	1.15251	250	274	248	83	120	76
CUNH20ORF204	1.01902	-1.47808	7.17911e-09	1.64174e-08	down	1.46838	1.49786	1.85783	0.406047	0.676728	0.667453	101	98	117	28	46	40
PLEKHG4	0.811319	-1.4747	7.5988e-17	2.54967e-16	down	1.47661	1.4537	0.87281	0.376428	0.390422	0.340648	230	214	173	81	78	64
TFAP2A	5.28459	-1.46824	3.39583e-107	6.50963e-106	down	63.1065	60.8796	63.9778	23.2977	23.4091	21.9397	1537	1408	1424	559	566	464
CSF1	4.69702	-1.46714	1.72386e-240	9.947e-239	down	42.6578	41.5847	39.4958	14.0173	15.1491	15.6801	4991	4629	4264	1647	1777	1614
ACAD11	4.39406	-1.46666	2.23125e-221	1.13298e-219	down	32.2921	33.4865	32.966	12.4982	12.1207	11.508	3477	3424	3244	1324	1296	1075
ARHGAP26	1.71982	-1.46508	9.95407e-48	7.84853e-47	down	3.41162	3.91906	3.62496	1.12476	1.44153	1.4533	798	871	775	259	335	295
ENPP2	8.90319	-1.46391	0	0	down	816.069	798.094	752.077	286.629	292.313	289.341	30213	28064	25449	10441	10742	9296
PCSK4	0.466818	-1.45893	0.000317835	0.000519717	down	0.471241	0.680493	0.594662	0.066681	0.30214	0.272555	43	59	49	6	27	22
OSGIN1	5.5002	-1.45843	1.84507e-232	1.00861e-230	down	74.6831	70.3104	73.2434	25.3004	27.0601	28.0734	4590	4105	4115	1530	1651	1498
SNPH	0.750065	-1.45587	2.61761e-13	7.5028e-13	down	0.949188	0.985028	1.16835	0.5541	0.26778	0.36924	172	170	158	75	49	59
CISH	2.59888	-1.45507	1.85873e-37	1.1824e-36	down	8.50604	8.15353	7.90122	3.31136	3.11345	2.59909	563	513	478	216	205	150
VDAC1	5.46889	-1.45008	0	0	down	68.7693	72.033	69.3739	27.448	26.9588	25.4631	5660	5551	5225	2148	2154	1754
ABCA7	1.69904	-1.44844	2.50501e-49	2.03844e-48	down	3.53077	3.30944	3.78779	1.47746	1.29272	1.20646	808	715	791	330	292	233
COL11A2	0.261911	-1.44806	3.25632e-06	6.21196e-06	down	0.308218	0.306211	0.274135	0.132946	0.095071	0.100269	69	65	56	29	21	20
DNAJB9	4.68254	-1.44361	1.6897e-150	5.05363e-149	down	41.098	40.6953	39.1059	15.4274	15.2978	14.2145	2408	2265	2095	890	890	723
GGCX	4.36541	-1.44252	1.01762e-188	4.05098e-187	down	32.0117	32.4535	31.5426	11.4637	12.0418	12.1271	2887	2781	2617	1025	1084	954
PDZD2	0.969801	-1.4423	5.38971e-36	3.28063e-35	down	1.41743	1.54338	1.47452	0.534831	0.624391	0.488085	515	532	489	191	225	154
LPAR5	0.631358	-1.44195	0.000186078	0.000310401	down	1.10987	0.676597	0.753124	0.160761	0.338955	0.433311	67	39	42	10	21	23
PLK2	4.79021	-1.4405	4.3607e-186	1.68885e-184	down	43.5234	43.7781	43.1642	15.1922	15.9044	17.619	3692	3528	3347	1268	1340	1297
S100A1	2.94249	-1.43928	1.81428e-23	7.76046e-23	down	11.5985	9.65742	11.1529	3.61611	3.80112	4.70692	377	299	332	116	123	133
NUCB2	6.35422	-1.43736	0	0	down	132.794	134.445	132.525	47.4152	51.48	47.7663	6859	6585	6267	2441	2690	2190
HIC1	2.98691	-1.43735	8.94411e-74	1.08941e-72	down	10.8536	11.3177	11.3137	4.25228	3.86027	4.40899	1073	1062	1022	414	379	378
IL17C	0.364072	-1.43642	0.000375393	0.000609821	down	0.482934	0.384648	0.426771	0.147409	0.114659	0.213122	44	34	36	14	11	17
SMARCA1	0.932285	-1.43413	9.14659e-20	3.43185e-19	down	1.47511	1.42276	1.28989	0.566477	0.558094	0.440909	290	266	235	111	110	74
CBS	3.37904	-1.4282	7.77802e-16	2.51099e-15	down	16.1746	13.1656	16.4017	5.13528	5.35896	6.6776	239	185	221	75	79	86
PMVK	5.32928	-1.42581	2.56956e-136	6.6873e-135	down	66.3849	62.5134	62.4605	22.8883	24.6468	24.3804	2273	2041	1960	777	838	730
C4A	0.646697	-1.42233	5.58606e-11	1.43967e-10	down	0.967486	0.798009	0.80708	0.292439	0.351544	0.318652	156	123	119	47	57	45
TMEM91	1.03659	-1.421	6.80988e-06	1.27233e-05	down	1.20584	2.10462	1.28248	0.482928	0.636957	0.963936	69	96	71	16	35	37
TMEM44	1.74606	-1.41718	1.22419e-17	4.22933e-17	down	4.09376	3.15583	3.87057	1.27763	1.45791	1.46817	281	207	244	87	100	88
ABCD4	4.21094	-1.4155	1.23043e-128	2.97202e-127	down	27.9552	28.0364	28.9949	11.0139	10.2916	10.7911	1957	1839	1834	757	714	651
DCDC2B	2.54605	-1.41215	5.38048e-26	2.47771e-25	down	7.59863	8.44852	7.12284	3.02742	3.05139	2.68552	372	393	319	146	149	115
SDSL	0.996834	-1.41152	2.1322e-05	3.8393e-05	down	1.78172	1.61448	1.26422	0.506105	0.384377	0.839651	74	63	48	22	17	30
SYN2	6.50721	-1.41087	0	0	down	144.689	147.264	144.962	56.6014	54.6845	55.0178	20694	20004	18949	7965	7763	6829
CASP4	2.31813	-1.41046	1.17582e-32	6.49601e-32	down	5.88444	6.31023	6.82705	2.48407	2.22137	2.47879	450	460	477	189	170	166
OTOGL	1.19373	-1.40967	4.00412e-34	2.31631e-33	down	2.06861	2.07136	1.81243	0.696107	0.797186	0.772905	538	511	431	178	206	175
MIR9-1	3.29799	-1.40782	1.11766e-58	1.06589e-57	down	14.302	14.2577	14.0469	5.14312	4.92484	6.07955	1014	943	888	364	338	372
STOM	4.45397	-1.40436	1.42037e-177	5.20119e-176	down	33.6327	33.9194	33.4273	13.281	12.8741	12.4351	2798	2680	2542	1087	1063	898
REEP2	0.560177	-1.40309	0.000324172	0.000529397	down	0.718897	0.516986	0.921797	0.247815	0.28265	0.281098	44	30	52	15	18	15
NLRP1	1.80103	-1.40185	8.72136e-34	4.99457e-33	down	4.23035	3.90017	3.53082	1.57371	1.49789	1.3985	571	500	436	210	200	163
STAP2	3.782	-1.40162	3.01493e-63	3.106e-62	down	21.2862	20.1395	19.9413	7.52404	8.29161	7.67148	997	896	854	347	386	312
DDIT3	5.51158	-1.39669	1.21723e-118	2.61899e-117	down	73.4483	70.0161	73.1969	26.5742	28.1061	27.6295	1887	1708	1720	682	725	622
SIAH2	0.439412	-1.39612	0.000449428	0.000723606	down	0.65023	0.598363	0.362968	0.190691	0.099153	0.321584	61	54	32	18	10	27
TMEM25	1.28342	-1.39226	0.000198909	0.000331274	down	2.01404	2.25818	2.42495	0.491919	0.942792	1.13372	175	188	194	40	81	90
DYRK1B	3.6053	-1.3915	1.92316e-93	3.11219e-92	down	17.6636	18.0976	17.7308	6.84401	6.7221	7.03546	1397	1354	1281	528	528	488
PLA2G4B	1.98349	-1.39117	1.28939e-28	6.41607e-28	down	4.6577	4.39582	4.90458	1.72581	1.73031	1.8507	403	367	384	149	151	142
THSD7A	2.37769	-1.39071	1.84064e-112	3.71543e-111	down	7.08244	6.32636	6.55252	2.69651	2.51038	2.39526	2202	1932	1855	854	772	670
PLXNC1	0.51347	-1.38925	3.78756e-09	8.78816e-09	down	0.660014	0.611841	0.642762	0.260995	0.228917	0.24215	115	101	102	45	40	37
DUSP1	5.84033	-1.38788	1.19021e-219	5.96412e-218	down	92.29	92.1769	86.9029	35.3883	36.9775	32.5007	5492	5210	4727	2072	2184	1679
MIR9-2	6.51289	-1.38712	0	0	down	146.238	144.95	144.088	54.0279	56.4529	57.8442	16793	15937	15138	6152	6476	5754
LCAT	4.59832	-1.38386	1.43843e-133	3.62783e-132	down	36.8032	38.0081	36.5834	14.824	13.8809	14.4799	2084	1977	1902	819	777	701
TMBIM4	4.12692	-1.38337	1.0919e-150	3.27426e-149	down	26.2498	26.0296	26.5557	9.9647	10.3206	10.2896	2359	2222	2182	882	921	803
ZFP36L1	6.30508	-1.38193	0	0	down	125.135	123.764	126.427	46.3216	49.2541	50.2505	11326	10640	10459	4125	4425	3947
LOXL3	5.11452	-1.38154	1.46325e-267	9.7764e-266	down	54.6959	52.525	53.138	20.9409	21.7781	20.4334	4743	4420	4303	1787	1874	1538
PARP10	4.43693	-1.38148	9.32152e-210	4.34687e-208	down	33.1655	32.579	33.2375	13.0601	12.642	12.7048	3451	3196	3164	1333	1303	1150
ACKR4	0.567959	-1.37941	0.000443431	0.000714556	down	0.473431	1.00796	0.71855	0.336573	0.218196	0.281973	31	61	42	22	14	16
AMT	4.43498	-1.3794	1.73028e-166	5.83139e-165	down	32.4619	33.4516	32.2619	13.447	12.4784	12.7163	2666	2511	2404	1038	998	893
IL15	2.07721	-1.37749	3.70925e-12	1.01214e-11	down	4.19274	5.47364	5.59799	2.13079	1.58371	2.14749	151	176	164	72	55	63
FOS	4.9311	-1.3756	6.88223e-99	1.18955e-97	down	45.406	46.8057	49.0822	17.5776	18.8798	18.6476	1590	1557	1571	606	656	567
AIFM2	2.79014	-1.36767	2.36381e-24	1.03832e-23	down	9.40035	10.0541	8.5745	3.37944	4.13875	3.42111	387	393	323	137	170	123
ACOT1	0.685724	-1.36555	6.63272e-05	0.000114608	down	0.889528	0.91548	0.924866	0.344767	0.314957	0.405887	51	50	48	20	18	20
LAMP2	1.24075	-1.36515	1.00496e-10	2.54694e-10	down	1.80092	2.30461	2.18908	0.679569	0.734932	1.02508	135	137	126	50	52	53
MSTRG.11814.3	0.829269	-1.36392	0.000110048	0.000186931	down	1.03886	1.30007	1.19676	0.476181	0.640845	0.260938	207	246	218	94	127	46
GSDMD	5.01724	-1.36385	1.66113e-186	6.49947e-185	down	49.5397	50.2024	49.8765	19.5337	19.4403	19.8763	3006	2893	2766	1167	1171	1046
MATK	1.46591	-1.36271	2.21007e-10	5.5095e-10	down	2.60498	3.02098	2.51386	1.15434	0.960961	1.06489	132	145	117	58	49	47
HELZ2	2.93882	-1.35743	1.27711e-179	4.70675e-178	down	10.3297	10.306	10.7547	4.30413	4.0403	4.04923	3163	2997	3010	1297	1228	1076
ZDHHC1	4.30291	-1.35739	1.43343e-113	2.9402e-112	down	29.0225	30.7421	28.5267	11.7329	11.691	12.0049	1982	2015	1766	775	784	701
CXCL1	7.2609	-1.35562	0	0	down	240.361	245.428	240.715	96.1156	97.0168	94.1132	6953	6744	6365	2736	2786	2363
SYNGR3	1.22857	-1.35382	3.72247e-09	8.6424e-09	down	2.1133	2.11343	1.92222	0.907734	0.59187	0.924959	130	123	107	55	37	49
CD53	0.955494	-1.34631	1.15541e-05	2.1257e-05	down	1.2351	1.66276	1.39222	0.459188	0.459667	0.753874	61	82	63	24	24	33
SNX24	3.05456	-1.34485	2.56812e-37	1.62283e-36	down	11.8448	11.747	11.1249	4.19988	4.12364	5.21859	733	694	613	264	249	290
ATG9B	3.92364	-1.34463	4.51002e-158	1.4234e-156	down	22.3004	22.6478	21.6509	9.13545	9.2446	8.42371	2904	2569	2579	1099	1129	959
BBS1	0.893689	-1.34425	4.65039e-10	1.14014e-09	down	1.22623	1.47981	1.1713	0.486003	0.559004	0.481116	131	150	115	52	60	45
CDKN1A	3.71854	-1.3384	1.71581e-34	1.00477e-33	down	17.9164	19.0819	20.7022	8.2338	8.70831	6.04165	747	758	791	339	362	219
ARHGAP29	3.60542	-1.33767	1.22381e-139	3.30544e-138	down	17.6496	16.7228	18.1815	6.60399	7.24032	7.18408	2841	2555	2665	1046	1154	1005
TM7SF2	3.13906	-1.33669	2.25074e-39	1.49417e-38	down	11.6614	13.661	11.3413	5.12999	4.86156	4.67833	691	770	612	299	287	240
LOC100765968	1.52929	-1.3364	3.22998e-13	9.23024e-13	down	2.32678	3.01716	3.32433	1.07066	1.19618	1.20053	173	213	225	78	88	78
LOC100761404	2.69806	-1.33491	1.04866e-37	6.71202e-37	down	8.09576	8.74512	8.84282	3.42785	3.36052	3.43301	565	580	520	229	237	198
IRF1	5.78305	-1.33276	4.0836e-218	2.011e-216	down	87.6885	87.6066	80.2652	34.2292	34.9816	33.4357	5401	5125	4520	2076	2140	1787
MANF	7.34763	-1.33093	0	0	down	260.934	251.189	253.476	102.739	106.307	98.7727	6839	6253	6072	2650	2766	2247
GNB3	2.95138	-1.33	4.97069e-48	3.95199e-47	down	10.3592	10.6974	10.1359	4.19969	4.75051	3.84028	784	768	693	313	333	253
TMEM191C	1.45856	-1.32876	3.66839e-06	6.96897e-06	down	2.57505	2.4612	2.92939	0.881827	1.05494	1.29198	74	67	77	25	30	32
FNDC5	7.66911	-1.32849	0	0	down	317.745	321.282	322.228	131.274	125.419	127.029	16663	15986	15485	6858	6575	5842
MMD	7.18011	-1.32839	0	0	down	231.091	223.567	225.636	95.3124	89.2008	89.6436	18580	17072	16581	7540	7119	6255
NOD2	1.24561	-1.32818	1.89031e-20	7.2521e-20	down	2.4119	1.89472	2.1074	0.780681	0.720153	0.890772	383	312	287	123	132	136
LIPE	5.21795	-1.32625	1.65628e-248	9.95945e-247	down	56.2169	58.3374	56.0484	23.5747	22.5249	22.7384	4771	4702	4347	1969	1898	1675
LOC113833620	7.00235	-1.32585	1.14224e-179	4.22333e-178	down	201.121	209.405	189.683	80.487	79.5577	82.4316	3945	3901	3400	1553	1549	1403
WBP1	5.04279	-1.32557	6.03733e-118	1.29169e-116	down	50.7887	50.5116	48.7535	21.2661	19.6308	20.0412	2051	1938	1808	839	787	699
LOC100763830	3.57707	-1.32486	1.20562e-75	1.50703e-74	down	17.6737	16.4865	17.1092	6.96895	6.78	6.88181	1282	1138	1123	498	489	434
SIRT3	4.8121	-1.32465	2.90606e-42	2.05966e-41	down	46.0604	41.7862	40.0742	19.9492	16.4389	15.2668	960	827	764	409	340	276
BTD	4.0402	-1.32404	1.2691e-89	1.93585e-88	down	24.6598	23.7001	24.1218	9.45437	9.84701	9.98273	1481	1369	1351	564	596	526
TP53INP2	4.0609	-1.32166	1.34812e-172	4.65324e-171	down	24.7955	24.7348	24.0632	9.93845	9.76992	10.0268	3036	2878	2695	1196	1188	1076
CCNL2	7.43424	-1.31834	0	0	down	274.504	266.919	273.556	107.103	111.311	107.783	20208	18615	18373	7849	8250	6963
DNAH17	0.196973	-1.31825	5.24412e-07	1.06024e-06	down	0.214431	0.197675	0.222041	0.082481	0.079068	0.092704	89	78	84	34	33	34
LOC100750728	4.06257	-1.31638	6.44869e-66	6.88564e-65	down	25.2633	25.1306	23.1148	10.1367	8.97915	10.8331	1361	1286	1138	537	480	506
ISG20	2.20128	-1.31452	7.22808e-11	1.84703e-10	down	5.22746	5.97263	5.50357	2.55802	2.35204	1.80886	149	161	143	72	67	45
SLC43A3	3.10268	-1.31384	1.00608e-70	1.16814e-69	down	17.4398	17.2939	16.3303	3.32427	3.16342	2.81749	1357	1259	1148	560	542	422
FAM104B	3.35898	-1.30485	6.51269e-46	4.95719e-45	down	14.9536	13.9433	14.7323	6.14254	5.32886	5.88082	782	720	763	339	299	284
ITM2B	7.78586	-1.30322	0	0	down	339.435	343.895	345.721	143.989	142.272	135.605	16694	16064	15540	6968	6945	5788
CACNA1F	0.464639	-1.3022	1.33936e-07	2.82224e-07	down	0.51787	0.589521	0.552006	0.228447	0.219294	0.231296	92	100	90	40	39	36
CCDC78	0.719346	-1.29824	0.000703744	0.00111346	down	0.863352	1.25495	0.760047	0.27816	0.469995	0.433545	41	56	33	13	22	18
PHYHD1	2.22133	-1.29598	2.28586e-14	6.89439e-14	down	6.28785	5.74471	4.78422	2.14762	2.34052	2.4397	260	226	181	88	97	87
ACRBP	0.640278	-1.29299	3.03286e-05	5.40062e-05	down	0.840606	0.740454	0.875606	0.246016	0.358833	0.409297	67	56	63	20	28	28
NPFF	2.03082	-1.29073	5.30871e-18	1.86106e-17	down	5.07472	4.66026	4.39836	1.52342	2.34898	1.96826	376	328	298	111	173	127
CATSPERG	3.12897	-1.28596	2.397e-63	2.47164e-62	down	11.6903	12.4338	11.4682	4.70653	5.51627	4.67076	1390	1404	1243	549	654	465
KCNIP2	0.522968	-1.28583	1.66616e-05	3.02062e-05	down	0.702334	0.438272	0.674231	0.208377	0.379375	0.288215	59	72	69	29	33	21
USE1	5.0594	-1.28493	9.29308e-76	1.16674e-74	down	47.2226	48.5833	54.5276	20.9951	19.5785	21.8741	1615	1578	1704	707	665	649
LOC103158534	1.14706	-1.28424	0.000403308	0.000652939	down	1.60743	1.98138	1.87466	0.564967	0.909039	0.767074	41	48	44	15	23	17
SYNPO	2.02837	-1.28396	5.48011e-40	3.68079e-39	down	4.39491	4.64713	4.97644	2.07503	1.66808	2.08525	770	774	797	358	291	317
LOC100752103	4.91682	-1.28371	1.58043e-143	4.43646e-142	down	45.5431	46.3251	43.5842	18.106	18.8155	19.434	2873	2776	2513	1124	1178	1064
PSMB9	4.38121	-1.28278	6.93804e-46	5.27744e-45	down	32.8539	30.0779	29.221	13.6733	13.0102	11.5286	927	806	753	380	365	283
LRRC29	1.51587	-1.28181	7.63692e-12	2.06269e-11	down	2.34975	2.73154	2.88126	1.50451	1.13255	1.11079	171	189	193	95	76	59
FAM193B	5.39184	-1.28159	1.17776e-283	8.73759e-282	down	64.395	62.0954	62.1055	26.7436	27.4886	25.6193	5996	5604	5435	2444	2534	2072
LOC100769895	1.97811	-1.27972	4.89768e-22	1.99416e-21	down	4.44705	4.58372	4.39895	2.02378	1.50921	2.00147	394	385	354	179	133	156
GPD1L	6.21948	-1.27847	0	0	down	115.171	110.899	115.031	47.1549	48.6621	46.4602	13545	12388	12365	5457	5681	4742
FAH	6.16309	-1.27529	1.37166e-172	4.72026e-171	down	105.6	111.861	110.509	43.8902	50.4993	42.6607	5006	4987	4704	2051	2314	1753
MIEF2	4.12234	-1.27505	5.09552e-101	9.06796e-100	down	25.0088	24.591	26.1871	11.1055	10.0408	10.5382	1928	1802	1845	843	769	705
CA4	2.41302	-1.27114	1.49055e-18	5.32006e-18	down	6.90757	6.10183	6.73861	2.91874	2.84478	2.48541	314	264	280	131	129	98
LOC100756612	0.142739	-1.27017	0.00368082	0.00543255	down	0.144458	0.150907	0.152383	0.064953	0.048493	0.068264	30	30	29	14	10	13
LOC113837914	3.16431	-1.2701	2.54688e-31	1.35782e-30	down	12.2123	11.3564	12.0164	4.97195	5.73171	5.07719	568	512	521	203	255	209
HSD17B1	1.75129	-1.26749	1.5445e-13	4.47525e-13	down	3.3259	3.85902	3.48552	1.47741	1.50066	1.49266	193	213	185	85	87	75
SELENOS	4.74289	-1.26718	2.83959e-88	4.24082e-87	down	38.76	41.8771	38.3315	16.3931	17.5131	16.0701	1735	1780	1568	722	778	625
CELA1	1.67981	-1.2656	1.39498e-06	2.73186e-06	down	3.95176	3.63205	2.5353	1.56194	1.72709	0.909064	132	115	77	52	57	27
ZFAND2A	5.4311	-1.26544	8.95068e-285	6.77228e-283	down	64.9395	64.0449	65.5469	27.8064	27.5	26.5252	5887	5515	5432	2482	2475	2088
LOC100755423	6.91658	-1.2652	0	0	down	183.161	185.666	178.912	76.7837	77.7137	81.0984	13810	13191	12318	5548	5670	5204
PHF1	4.32599	-1.26435	1.79693e-91	2.81232e-90	down	28.4461	30.5723	28.6005	11.6223	12.1782	13.2197	1898	1941	1754	763	807	767
NOXO1	1.10524	-1.26339	1.4668e-05	2.67041e-05	down	2.10797	1.65709	1.43403	0.84599	0.659358	0.610228	93	69	58	38	30	24
LOC100768959	1.04404	-1.26339	8.77899e-06	1.62798e-05	down	1.44956	1.79673	1.47407	0.569603	0.84297	0.567694	73	85	68	28	42	25
TSSK3	1.23533	-1.26221	0.000328824	0.000536764	down	1.56062	2.31346	2.23468	0.726333	0.946858	0.846317	39	55	51	18	24	19
IGDCC4	0.544203	-1.26182	8.32904e-09	1.89636e-08	down	0.697425	0.673894	0.622321	0.311613	0.245816	0.276478	133	122	108	59	47	46
TEPSIN	3.82438	-1.25914	2.85388e-77	3.67594e-76	down	19.9527	19.7865	20.6165	9.09789	8.52885	7.9216	1479	1387	1392	661	626	505
PLIN4	4.36947	-1.25873	2.69733e-252	1.7026e-250	down	30.0451	30.1856	30.0344	12.6717	12.379	13.1909	5350	5108	4875	2218	2183	2035
CRELD2	5.86199	-1.25823	1.08205e-188	4.29252e-187	down	87.5254	89.0663	86.7452	38.0994	37.5233	35.7333	3741	3616	3389	1602	1592	1326
BNIPL	0.409224	-1.25652	0.000414198	0.000669337	down	0.485592	0.448903	0.551302	0.187236	0.200477	0.152407	42	49	44	18	23	16
CAPS	0.691965	-1.25632	0.000382671	0.000621025	down	0.572781	1.13925	1.01132	0.413054	0.43585	0.294603	36	68	58	26	27	16
WNK4	3.99042	-1.25535	2.7962e-141	7.64273e-140	down	23.0242	22.3642	22.8488	9.44168	9.8172	9.66281	2659	2453	2412	1073	1126	969
NR4A2	1.77621	-1.25525	4.8109e-20	1.81941e-19	down	3.42495	3.57256	3.92767	1.27785	1.73683	1.59821	352	349	369	130	178	143
ABAT	2.95744	-1.25436	7.3296e-29	3.67123e-28	down	9.65316	10.7722	10.5045	4.99486	4.18795	3.89434	518	549	515	264	223	182
NKTR	5.09587	-1.25347	0	0	down	50.5048	49.7901	52.2475	22.3275	21.1625	21.2154	10585	9933	9968	4618	4380	3866
LOC100768110	8.27932	-1.25344	0	0	down	488.107	479.465	458.816	205.053	196.611	203.408	17185	16044	14768	7116	6873	6227
IMPACT	4.49409	-1.25336	0	0	down	33.4632	32.9255	32.2933	13.8199	14.3221	13.8158	7437	6999	6607	3036	3192	2648
STAT3	1.53672	-1.25004	5.36601e-10	1.31137e-09	down	2.9534	2.58979	3.01133	1.00787	1.31488	1.25421	163	132	148	55	72	60
PDSS2	5.37362	-1.24967	6.74409e-272	4.64164e-270	down	62.6042	61.306	61.6679	25.6622	26.7882	26.6	5803	5395	5216	2342	2464	2131
PCGF2	5.64509	-1.24836	3.09568e-193	1.28611e-191	down	75.9206	78.3646	70.8136	31.7709	31.1748	32.9759	5629	5518	4798	2319	2295	2122
STK36	2.05298	-1.2479	6.07039e-39	3.99506e-38	down	4.19121	5.10551	4.89206	1.91415	2.02072	2.10583	739	856	789	332	355	323
FAM228A	0.419159	-1.24669	0.000900586	0.00141355	down	0.527591	0.504476	0.428017	0.331742	0.165173	0.122381	54	49	40	33	17	11
PRR22	3.20249	-1.24539	3.78588e-26	1.75258e-25	down	11.9014	12.8891	12.7086	4.20215	5.95019	5.8517	563	579	549	196	280	240
FAM214B	3.66729	-1.24371	4.26018e-100	7.46512e-99	down	17.6846	17.235	18.4943	7.55411	7.84343	7.36937	1804	1732	1684	747	784	685
NCF1	3.51933	-1.24314	7.62128e-32	4.14042e-31	down	16.2226	16.4955	15.1119	7.51178	6.82228	6.0309	605	584	515	276	253	196
RCAN1	5.67939	-1.2417	1.30965e-233	7.22837e-232	down	75.0412	77.5276	77.5639	32.9633	33.7385	31.7255	5069	4974	4788	2191	2262	1860
SLC2A4RG	2.04035	-1.24124	1.48821e-13	4.31764e-13	down	4.71293	4.70057	4.57972	1.87836	2.01042	2.0767	211	200	187	83	90	81
TTC16	2.17244	-1.24122	1.19295e-22	4.97609e-22	down	4.78224	5.82911	5.36633	2.25332	2.58007	1.86588	424	466	418	188	227	144
TTC21A	0.61567	-1.23901	1.52348e-05	2.77073e-05	down	0.555912	1.10017	0.677965	0.302267	0.284783	0.410783	71	134	80	38	37	46
NRSN2	1.09217	-1.23892	1.25731e-05	2.30537e-05	down	1.65648	1.40484	1.90671	0.702958	0.435449	1.06854	109	90	115	45	25	62
MSTRG.16922.1	1.96404	-1.23854	7.95886e-07	1.59052e-06	down	4.4701	5.12426	3.53379	1.4769	1.78155	2.37059	640	697	463	208	254	295
ISYNA1	3.30571	-1.23602	2.78119e-40	1.8813e-39	down	12.9609	14.5471	12.8659	5.49724	6.23146	5.61065	767	817	696	320	366	288
LOC103160880	3.0848	-1.23506	6.08881e-16	1.97683e-15	down	12.3203	10.1955	11.4337	5.11514	4.51362	4.96636	294	231	249	120	107	103
TMEM150A	5.65551	-1.23469	2.99439e-165	9.94503e-164	down	75.1342	75.9664	74.6917	33.968	32.3602	30.6988	3553	3412	3229	1581	1519	1260
PCOLCE	7.3687	-1.23245	0	0	down	253.315	250.852	246.28	109.988	106.296	107.053	12168	11450	10818	5199	5069	4463
TLE2	0.522246	-1.23198	8.42117e-05	0.000144051	down	0.621964	0.722515	0.59051	0.318391	0.211474	0.236434	62	57	56	32	22	21
KCTD14	2.15599	-1.2317	3.38648e-13	9.67262e-13	down	4.88463	5.51614	5.19534	2.01424	1.7591	2.96624	262	281	255	107	94	138
ARSA	5.06552	-1.22682	8.34365e-144	2.35373e-142	down	47.9411	50.8425	49.1195	21.1748	22.2017	20.552	3064	3080	2870	1332	1409	1136
LOC100750937	5.70889	-1.22569	6.34093e-130	1.55129e-128	down	78.3767	79.2944	75.9444	31.7936	34.6124	34.7544	2857	2745	2530	1140	1252	1100
CSF3	0.831389	-1.22469	1.39896e-05	2.55404e-05	down	1.01275	1.37502	1.03206	0.451804	0.336456	0.684155	80	103	75	36	27	47
OGA	4.33361	-1.2245	3.05364e-208	1.41246e-206	down	28.7585	28.7347	29.5285	12.7707	12.7698	12.1163	4416	4190	4145	1930	1947	1615
LOC100760414	1.01391	-1.22286	1.47155e-07	3.09279e-07	down	1.55431	1.36119	1.55406	0.543465	0.632443	0.747146	118	98	108	41	48	50
SLC22A17	3.36194	-1.22285	1.52907e-56	1.40998e-55	down	13.7454	14.1671	14.0227	6.29217	5.92966	5.95665	1003	981	935	452	429	377
RASIP1	3.34241	-1.22194	2.06066e-80	2.77958e-79	down	13.6325	13.6052	13.7439	5.79688	6.19447	6.06711	1503	1413	1375	615	664	570
ZNF18	4.14943	-1.22166	3.18364e-92	5.10141e-91	down	25.4036	25.267	25.2288	10.3991	11.3905	11.1566	1802	1701	1633	726	800	687
LOC118238741	1.09538	-1.22148	6.39046e-05	0.000110589	down	1.84364	1.5428	1.63038	0.682108	0.835247	0.620686	70	56	57	26	32	21
PLSCR4	2.50792	-1.22139	9.00247e-32	4.86534e-31	down	6.79111	7.70991	7.03507	3.24557	2.68973	2.96487	546	561	535	255	230	223
SUGCT	1.17165	-1.22137	3.46954e-09	8.065e-09	down	1.51984	1.96984	2.0426	0.944786	0.625463	0.815549	135	165	165	82	56	63
PAQR6	0.528268	-1.22022	5.10205e-06	9.6047e-06	down	0.713084	0.623954	0.570671	0.27318	0.300931	0.243268	94	78	69	36	40	28
DAGLA	2.34567	-1.21977	4.77851e-58	4.53066e-57	down	6.02753	6.09403	6.15895	2.64956	2.52063	2.76097	1060	1015	988	460	439	422
SLC9A8	3.31642	-1.2195	1.54806e-99	2.69202e-98	down	13.6353	13.0995	13.7021	6.12453	5.78693	5.66255	1990	1815	1829	879	837	718
LGI4	0.762828	-1.21578	8.13469e-13	2.28407e-12	down	1.04765	0.968379	1.00836	0.424109	0.403649	0.47502	208	188	192	83	86	85
SPATA24	2.84652	-1.21442	1.59873e-22	6.64442e-22	down	9.27229	9.80746	8.79346	3.58575	4.28194	4.25771	411	412	356	157	189	164
LOC100767397	0.0937482	-1.21204	0.00320594	0.00476119	down	0.081128	0.094846	0.107462	0.017162	0.046125	0.05875	35	39	42	8	20	22
FER1L4	0.808971	-1.20925	7.37548e-11	1.88386e-10	down	1.11362	0.935033	1.26291	0.533887	0.365001	0.492238	214	169	220	105	72	85
ZCCHC7	4.22502	-1.20872	4.83863e-98	8.3255e-97	down	25.8262	27.3279	26.7698	12.3437	11.24	11.4092	2012	2023	1907	946	870	771
MSTRG.15261.3	1.28593	-1.20805	5.40229e-07	1.09144e-06	down	1.9302	2.3941	2.01543	0.865899	0.996861	0.881124	95	111	90	42	49	38
LOC113834963	0.344267	-1.20725	0.00187932	0.00285559	down	0.464164	0.373988	0.316871	0.165172	0.16233	0.166738	47	36	30	17	17	15
RNF123	4.87807	-1.20647	3.64787e-295	2.85458e-293	down	42.7684	42.9114	41.6718	19.1249	19.2685	18.3302	7125	6774	6352	3064	3147	2615
BRD3	1.09076	-1.20564	1.20393e-10	3.03976e-10	down	1.42872	1.62087	1.90168	0.65335	0.862637	0.641145	170	184	207	77	102	67
BRD4	1.86095	-1.20548	1.83986e-11	4.86358e-11	down	4.65379	3.2894	3.86609	1.97398	1.30872	1.83517	296	192	215	121	87	97
PLEKHN1	3.16637	-1.20316	1.61497e-47	1.27248e-46	down	11.4	12.499	11.9924	5.20289	5.24012	5.22075	849	872	815	382	388	338
THBS3	4.45612	-1.20297	2.47505e-147	7.23209e-146	down	32.1741	30.6666	31.5559	14.0251	13.7167	13.7878	3081	2787	2760	1319	1304	1144
LOC113833995	3.98451	-1.20275	3.16046e-68	3.51247e-67	down	22.8215	22.4621	21.492	9.89341	9.93908	9.50123	1338	1250	1151	571	578	484
ZNF76	5.14693	-1.20182	1.58508e-162	5.14474e-161	down	50.3716	51.015	54.1953	23.9674	22.6203	21.7445	4055	3901	3961	1890	1806	1522
NCOA3	1.71981	-1.20166	1.84534e-09	4.37226e-09	down	3.29669	3.40855	3.43993	1.62583	1.46002	1.35112	143	141	136	70	63	51
CUNH11ORF95	3.63329	-1.20069	4.29711e-92	6.86636e-91	down	16.4206	17.6399	17.1857	7.35249	7.56395	7.64254	1816	1853	1737	800	831	734
TNS2	3.06663	-1.20055	5.70563e-88	8.47682e-87	down	11.6479	10.0973	10.7144	4.78468	4.96013	5.10083	1715	1588	1525	747	718	646
GRHL1	2.03825	-1.19913	1.2365e-26	5.81839e-26	down	4.71644	4.58277	4.54009	1.92554	2.2033	1.8983	496	467	436	200	235	178
MSTRG.10480.2	2.83003	-1.19646	5.99106e-83	8.39851e-82	down	9.34024	9.33305	8.6056	4.18457	3.82698	4.03343	1864	1769	1570	822	759	699
DNAJC1	2.62179	-1.19562	2.46122e-23	1.04806e-22	down	6.72082	8.18081	8.24059	3.42709	3.04327	3.63794	439	497	488	221	195	209
HPX	0.728302	-1.19456	4.80418e-07	9.74742e-07	down	0.891558	1.08277	0.861164	0.231952	0.540347	0.485889	153	176	135	39	92	72
FCGRT	6.13254	-1.19454	1.81863e-176	6.61714e-175	down	103.105	99.8188	109.006	47.4547	46.2903	44.0746	4716	4393	4572	2150	2112	1758
LOC113835543	2.48062	-1.1909	1.36012e-26	6.39217e-26	down	6.94961	6.52973	6.89458	3.16831	2.89113	2.94415	479	437	435	215	201	179
AKAP8L	4.73928	-1.19011	6.52172e-100	1.13757e-98	down	37.8679	37.3646	40.0617	16.2483	18.32	16.7944	2415	2257	2306	1006	1155	917
CREB1	3.38005	-1.18828	3.02775e-43	2.19075e-42	down	12.9297	13.8914	15.276	6.41474	5.93117	6.33923	881	899	952	430	402	375
PARP3	5.19617	-1.187	6.68973e-190	2.71029e-188	down	51.7175	53.509	54.8114	23.6582	23.8708	23.6844	4239	4163	4104	1901	1941	1684
BFAR	4.53902	-1.18428	3.45447e-127	8.22235e-126	down	33.3681	33.9897	32.0619	15.0712	14.5241	14.9149	2603	2470	2316	1139	1120	1008
OSMR	4.85299	-1.18412	1.9491e-241	1.13614e-239	down	42.1881	40.3582	42.827	19.0043	18.059	18.5198	6105	5568	5632	2719	2623	2316
RILP	3.58589	-1.18392	3.34177e-41	2.30972e-40	down	16.2214	16.4169	16.6244	6.74632	7.7551	7.36074	790	760	739	325	376	312
HAGHL	2.91111	-1.18013	1.59825e-24	7.0502e-24	down	9.95475	9.7988	9.4117	4.47593	4.13531	4.22961	441	418	390	198	188	168
FBXL22	0.988692	-1.17984	2.85564e-09	6.68559e-09	down	1.43976	1.40156	1.40061	0.600912	0.579207	0.717065	151	140	134	62	61	65
CUNH3ORF18	3.16208	-1.17972	3.20121e-49	2.59757e-48	down	11.8063	11.8901	11.6723	5.17035	5.27954	5.34603	920	881	832	397	409	362
CREB3	0.57957	-1.17912	0.00224467	0.0033836	down	0.504764	0.965057	0.675066	0.334985	0.342057	0.25512	31	55	37	20	21	14
CREB5	2.85888	-1.17383	9.20004e-13	2.57371e-12	down	9.03657	9.58753	9.27884	5.00995	3.87562	3.55438	232	233	217	127	99	79
CPT1B	3.50264	-1.17248	2.30406e-65	2.45329e-64	down	14.7928	16.0283	15.0083	6.59865	6.93077	7.17279	1322	1350	1226	578	615	545
MSTRG.996.1	1.01228	-1.17111	0.00281262	0.00419178	down	1.51525	1.5008	1.43379	0.99149	0.566773	0.41004	43	40	37	28	16	10
EZH2	0.578618	-1.16991	0.0001862	0.00031056	down	0.733976	0.685204	0.687882	0.347353	0.276155	0.308174	61	54	53	29	23	23
PARP8	3.49672	-1.16986	7.19355e-68	7.94838e-67	down	15.0144	15.2225	15.5515	7.21589	6.75503	6.55098	1365	1315	1296	649	611	519
PPP1R13L	0.938911	-1.1673	1.07024e-06	2.11549e-06	down	1.21071	1.39032	1.37064	0.630589	0.65764	0.46607	96	106	100	50	53	33
TMEM198	0.859895	-1.16559	6.88964e-05	0.000118814	down	1.16785	1.44617	0.914976	0.357132	0.688763	0.535517	82	96	59	25	48	33
ARHGAP8	2.44874	-1.16429	3.83066e-26	1.77259e-25	down	6.79929	5.935	6.92057	2.81517	2.79279	3.27107	576	477	534	235	235	240
INSIG1	7.23128	-1.16257	0	0	down	222.435	220.482	222.6	98.6671	100.5	101.803	18196	17131	16643	7942	8160	7227
ECH1	7.1359	-1.16113	1.08427e-303	8.97669e-302	down	206.44	211.56	204.428	94.0225	94.6185	93.0429	7643	7440	6918	3425	3477	2990
BIN2	2.38156	-1.15957	3.39601e-16	1.11301e-15	down	6.75413	5.49416	6.36491	2.8399	3.18328	2.36096	375	289	322	156	175	114
MS4A15	0.990973	-1.1583	1.41065e-12	3.92228e-12	down	1.28869	1.44572	1.50291	0.647021	0.616382	0.652695	202	215	215	100	96	89
GAMT	3.79437	-1.15819	5.43652e-21	2.12641e-20	down	19.2783	19.3406	18.5318	9.4748	7.70768	8.70795	407	388	358	197	162	160
TCP11	3.95575	-1.15765	6.22093e-55	5.58759e-54	down	20.9487	21.9355	21.5181	9.55059	10.3383	9.29252	1109	1103	1041	498	543	427
MYL9	3.32556	-1.15711	1.44023e-19	5.35981e-19	down	13.6575	12.7788	13.5399	5.36187	5.63252	7.19348	445	409	404	166	188	210
OTUD5	4.49823	-1.15685	9.52841e-201	4.21946e-199	down	31.8769	32.335	31.7255	14.5466	14.2024	14.7176	4506	4339	4104	2023	2003	1810
EPHX1	3.62551	-1.15623	6.40247e-41	4.38538e-40	down	15.564	17.0027	17.6712	7.50463	7.0521	8.27008	878	911	911	417	395	405
VPS37D	1.57679	-1.15399	2.70143e-08	5.98021e-08	down	2.57989	2.95658	3.10533	1.41138	1.13785	1.35063	125	136	137	68	55	57
PARP11	2.62246	-1.15234	1.87018e-13	5.39292e-13	down	6.9101	8.57569	7.21479	3.18411	3.4108	3.74864	238	281	227	108	117	112
COPZ1	5.86945	-1.1516	2.30819e-212	1.09879e-210	down	82.4496	83.1073	83.4047	39.6239	40.7823	38.7089	4928	4748	4548	2216	2304	1921
AKT1S1	2.31511	-1.151	3.05138e-16	1.00178e-15	down	5.40814	6.24429	5.736	2.74414	2.35648	2.86492	294	322	284	147	126	134
PARP9	1.99893	-1.14987	3.05245e-15	9.60459e-15	down	4.03194	4.36653	4.71068	1.73995	1.98185	2.23651	277	282	294	118	135	133
SLC50A1	4.16676	-1.14811	2.6703e-37	1.68553e-36	down	24.7117	25.6904	24.4967	11.9328	10.6489	11.7343	750	743	674	352	319	311
POU2F2	2.51112	-1.14714	1.46267e-26	6.86991e-26	down	6.3102	7.18108	6.46495	3.11362	3.78715	2.90358	553	484	483	243	257	191
MPND	3.94193	-1.14652	5.50941e-50	4.55134e-49	down	21.7227	19.7771	21.9973	9.72712	9.76631	9.50921	1093	946	1012	482	488	416
S100A14	3.0301	-1.14586	1.09791e-12	3.06165e-12	down	10.2298	10.8077	10.6514	4.04002	5.4021	4.95988	230	230	218	90	121	97
GPAT3	4.14566	-1.14028	2.94519e-95	4.87664e-94	down	23.8077	25.3767	24.4832	11.0964	11.3046	11.3884	2050	2076	1927	941	967	853
IGSF6	0.889474	-1.13894	2.05346e-05	3.70218e-05	down	1.07701	1.4273	1.15656	0.395024	0.745454	0.526634	84	106	83	31	58	36
CELSR2	0.472804	-1.1354	2.72889e-09	6.39409e-09	down	0.562439	0.56919	0.492589	0.236745	0.212016	0.302454	180	173	144	75	67	84
ACER3	4.79695	-1.13416	4.01714e-214	1.93653e-212	down	39.6559	39.4858	38.9795	18.4107	17.6284	18.3939	5259	4970	4713	2405	2322	2113
CACNB4	0.840864	-1.13281	2.86664e-11	7.50318e-11	down	1.10921	1.07292	1.17469	0.38621	0.531005	0.636234	207	212	210	80	110	98
USP20	3.58624	-1.13216	5.65088e-92	8.97932e-91	down	15.8547	16.5132	16.08	7.13407	7.35839	7.75779	2098	2075	1910	929	967	891
TGM2	6.55058	-1.13187	0	0	down	133.291	138.991	136.795	62.4172	63.2286	63.2997	14715	14574	13803	6780	6929	6064
MARCHF5	5.26325	-1.13117	1.09281e-241	6.43575e-240	down	55.7297	54.0408	55.0353	25.9037	25.3791	24.8437	5991	5534	5396	2726	2715	2327
KIF20A	1.98948	-1.1275	2.39002e-07	4.96292e-07	down	4.82945	4.13488	3.92124	1.96891	1.93089	2.05863	137	112	102	55	55	51
NEAT1	1.06692	-1.1274	1.90032e-07	3.96841e-07	down	1.639	1.30283	1.74214	0.801651	0.644424	0.712301	138	105	135	67	54	53
MLST8	2.13069	-1.12539	2.37617e-11	6.24373e-11	down	4.53635	5.47298	4.8821	2.65137	2.41314	1.68503	226	261	224	132	122	76
PRPF40B	3.79642	-1.12473	3.63072e-81	4.96183e-80	down	18.4369	18.3858	19.6944	9.07487	8.88006	8.26952	1891	1792	1848	910	907	738
PLSCR3	5.33805	-1.12423	3.39361e-139	9.1014e-138	down	57.5803	58.0276	57.9539	27.5337	27.3466	25.5644	3416	3261	3084	1597	1610	1300
SCX	0.63368	-1.12314	0.0101093	0.014224	down	0.944966	0.709572	0.693213	0.156807	0.421406	0.506778	42	30	29	7	19	20
CD101	0.875529	-1.12312	4.56972e-07	9.28325e-07	down	0.967213	1.401	1.18384	0.632977	0.533253	0.476742	108	148	121	70	59	46
SCD	1.43163	-1.12229	2.40038e-05	4.30658e-05	down	2.78125	2.92518	2.37461	0.881903	1.03309	1.01053	126	84	67	40	47	40
PARP12	0.971927	-1.12143	1.10112e-07	2.33661e-07	down	1.28008	1.30438	1.5044	0.712021	0.508032	0.676284	130	125	139	71	51	60
PARP16	6.16799	-1.12121	9.89064e-304	8.24822e-302	down	102.943	103.341	105.314	49.7002	47.9538	47.2897	8541	8144	7986	4057	3949	3405
MTF1	2.66832	-1.1211	6.13018e-46	4.67227e-45	down	7.51411	7.7153	8.07267	3.55591	3.58688	3.69043	932	912	918	436	443	398
TYRO3	3.88649	-1.11969	1.31262e-70	1.52251e-69	down	19.838	19.6265	20.9427	8.62611	9.90176	9.57238	1798	1697	1738	770	892	759
SIRT6	4.33341	-1.11619	2.31736e-21	9.22503e-21	down	29.2658	25.7532	28.9153	12.3814	13.2379	13.5464	456	382	412	190	205	184
GLUL	7.18275	-1.1159	0	0	down	210.481	207.105	215.655	96.2842	99.0359	100.348	17562	16412	16445	7906	8206	7268
HOXB3	3.63211	-1.11297	8.42064e-63	8.59748e-62	down	16.7806	17.0582	15.8849	7.53892	7.58769	8.13799	1457	1407	1261	645	655	614
PTBP2	3.44645	-1.11287	7.00764e-74	8.55366e-73	down	14.4375	14.0559	14.6639	6.73052	6.28007	7.19203	1827	1693	1697	839	790	792
CHMP6	1.97122	-1.11286	0.000213909	0.000355272	down	4.52231	4.16639	3.9855	2.31618	1.65699	1.89959	68	60	55	35	25	25
SOX2	4.91125	-1.11145	1.92945e-217	9.4205e-216	down	42.6929	41.581	42.9436	20.2344	19.3842	19.9775	5680	5254	5222	2649	2560	2307
ANKRD23	2.88657	-1.11023	1.08887e-29	5.56367e-29	down	8.8491	9.61864	9.33101	4.41665	4.64228	3.95294	617	637	594	303	321	239
CTSK	2.23978	-1.10977	6.85803e-17	2.30382e-16	down	6.47968	6.29423	4.83299	2.96371	2.31533	1.65498	383	337	322	196	157	133
FGF21	3.3199	-1.10957	2.43046e-22	1.00209e-21	down	13.2363	12.8818	12.9653	6.43781	6.38252	5.54341	458	427	411	220	219	166
RSRP1	6.00802	-1.10957	2.57949e-143	7.22322e-142	down	95.0993	93.2157	88.9531	41.4124	44.5845	44.1224	4245	3952	3629	1819	1975	1709
PGLS	6.48386	-1.10709	3.32059e-145	9.55611e-144	down	127.931	132.909	126.156	59.7955	59.9669	62.1746	3654	3606	3294	1681	1700	1541
TTC36	3.03891	-1.10515	6.06342e-14	1.78543e-13	down	10.9308	11.3741	9.21915	4.05421	5.91641	4.84375	361	357	278	132	194	139
LOC113833705	0.530397	-1.10411	3.36431e-05	5.96574e-05	down	0.618099	0.677739	0.567441	0.294685	0.374151	0.199149	90	93	76	43	54	25
SLC39A5	1.43651	-1.10196	5.02379e-09	1.15626e-08	down	2.4627	2.29361	2.49268	0.973365	1.07341	1.41249	179	156	163	69	76	87
DGAT2L6	0.926968	-1.10104	2.69473e-07	5.57136e-07	down	2.03028	1.09413	1.01098	0.480772	0.473173	0.696826	145	135	120	62	51	73
ABCA6	0.593448	-1.10004	4.36242e-08	9.52612e-08	down	0.796884	0.682611	0.652632	0.350101	0.345895	0.299619	163	133	122	71	71	54
LOC100769295	3.30535	-1.09977	5.91334e-10	1.44205e-09	down	13.2424	11.7658	13.6128	6.2292	5.37818	6.61908	192	162	180	89	78	83
LETM2	3.32003	-1.09955	1.41354e-36	8.75325e-36	down	13.8044	12.7083	13.1957	6.58354	5.95149	5.53271	876	779	751	424	390	316
LOC113830749	3.97126	-1.09851	0.0192679	0.0262817	down	22.8303	24.5325	19.8017	6.91299	17.908	6.86158	370	378	294	111	288	97
HSPB4	8.30346	-1.09821	0	0	down	460.882	461.391	451.414	217.15	215.232	217.167	12910	12276	11557	5985	5984	5279
LOC100752010	5.00536	-1.09795	2.00423e-50	1.67019e-49	down	46.0356	43.4081	46.1555	22.5484	20.0704	21.4658	1185	1061	1085	571	513	480
MAPK8IP3	3.62929	-1.09548	4.25074e-113	8.70334e-112	down	17.139	16.6479	16.1572	7.72946	8.23976	7.10502	2931	2815	2618	1392	1419	1129
WFIKKN1	2.38201	-1.09529	6.01216e-32	3.27402e-31	down	6.22751	6.30338	5.60059	2.73509	2.88784	2.96497	740	711	608	320	341	306
CUNH17ORF78	1.50024	-1.09525	6.81694e-15	2.10838e-14	down	2.33336	2.58576	2.87253	1.27182	1.20159	1.21379	278	293	313	149	142	126
PCSK1N	0.546622	-1.09427	0.00677483	0.00971295	down	0.516594	0.630037	0.803201	0.269125	0.259991	0.362434	29	33	40	15	15	18
LOC103160274	0.36223	-1.09413	0.01166	0.0162915	down	0.374214	0.421075	0.388445	0.130977	0.25785	0.169419	30	31	28	10	20	12
MSTRG.6470.4	2.31353	-1.09342	5.4609e-05	9.50934e-05	down	6.54522	6.09272	4.65162	3.53386	1.99351	2.67573	943	834	613	501	285	335
FICD	2.73903	-1.09284	7.15708e-35	4.23896e-34	down	8.0118	8.36346	8.08994	3.49986	4.18452	3.94847	801	787	736	341	412	342
METTL7A	5.06064	-1.08927	2.94444e-106	5.53293e-105	down	48.0187	46.0418	46.4736	21.6211	22.3447	22.9018	2638	2402	2333	1169	1219	1092
LOC100752174	0.999202	-1.08797	2.09898e-15	6.64842e-15	down	1.37729	1.31309	1.51602	0.707664	0.651237	0.635072	308	279	310	156	145	124
YPEL5	5.02405	-1.08793	1.03852e-67	1.14417e-66	down	47.0326	45.1629	44.6564	21.1873	20.7104	23.3352	1764	1609	1530	782	771	760
GRIN3B	1.29736	-1.08521	3.36947e-12	9.20082e-12	down	2.15693	1.8417	2.17252	0.851918	1.05364	1.03648	266	216	245	104	129	111
SLC31A2	3.34778	-1.08222	4.53669e-34	2.62041e-33	down	13.1537	13.2253	13.2112	6.30271	6.42988	6.17239	712	680	654	336	346	290
HS3ST2	3.52395	-1.08094	1.22274e-23	5.26674e-23	down	14.1209	15.2153	16.0082	7.31471	6.99338	7.35895	477	488	494	243	235	216
LOC103162695	3.40351	-1.08015	3.88029e-34	2.24695e-33	down	14.3833	13.4792	13.4564	6.0836	6.94792	6.7443	819	729	701	341	393	334
GRINA	6.60759	-1.07963	1.5003e-210	7.05389e-209	down	142.984	142.04	133.255	67.6516	67.5061	65.1311	7539	7113	6422	3510	3533	2980
SLC25A27	1.88685	-1.0796	6.94419e-15	2.14657e-14	down	3.83045	3.92443	3.79045	1.8671	2.09474	1.53045	326	317	295	157	178	113
ADAMTSL5	3.52182	-1.07869	2.599e-65	2.76476e-64	down	14.3909	15.1431	14.48	7.04224	7.47482	7.76027	1528	1477	1415	690	741	671
LOC100763447	2.80468	-1.07776	1.0642e-48	8.59256e-48	down	8.9535	8.25588	8.36832	4.26604	4.11501	4.00472	1171	1033	1013	553	524	455
LOC100760165	2.75716	-1.07632	3.22095e-17	1.09718e-16	down	8.93775	8.1257	7.66714	3.91487	3.62059	4.34908	412	356	323	178	166	174
IDUA	2.87543	-1.07458	5.96575e-40	3.99757e-39	down	9.30659	8.68351	9.14685	4.52013	4.54451	4.03792	946	848	846	450	457	355
PRDX1	11.474	-1.07378	0	0	down	4080.69	4170.53	4050.94	1978.72	1950.11	1987.15	74790	72599	67858	35682	35475	31605
CLYBL	3.28645	-1.073	4.09859e-22	1.67536e-21	down	11.762	13.1891	12.7295	5.98741	5.88767	6.21129	446	475	441	224	222	205
LIN7B	1.3206	-1.07245	0.000352389	0.000574002	down	2.27404	1.6892	2.3858	1.23463	0.900145	0.918168	72	51	69	39	28	25
LOC100760308	3.14258	-1.07168	1.27231e-08	2.87047e-08	down	12.3248	10.7017	10.7351	5.39877	5.9384	4.83855	179	148	143	78	86	61
HM13	4.75513	-1.07159	1.1376e-72	1.36524e-71	down	36.669	38.1457	37.3234	17.9464	17.2129	18.8874	1749	1728	1627	842	815	782
DTX3	5.04372	-1.0711	1.25665e-90	1.9428e-89	down	43.2396	49.2934	45.2934	21.9832	21.8758	22.7818	2803	3017	2715	1403	1386	1294
TCF7L1	1.70656	-1.07079	1.32897e-14	4.05758e-14	down	3.2269	3.12113	3.2783	1.37219	1.65876	1.5717	302	276	279	128	154	128
PNRC1	4.81221	-1.07071	1.54944e-83	2.18278e-82	down	38.741	39.1469	38.9244	18.341	18.4844	19.4843	1970	1890	1809	918	933	860
RPL26L1	1.3088	-1.07061	0.00180153	0.0027447	down	1.8719	2.6546	1.73184	1.01697	1.05236	0.947648	45	61	38	24	25	20
PDE10A	3.67219	-1.07018	2.56966e-120	5.61345e-119	down	16.1071	17.5597	17.6223	7.72081	8.68873	7.59062	2992	2980	2748	1464	1457	1256
DNAJC4	3.77879	-1.07005	7.31231e-27	3.46365e-26	down	18.9775	17.7584	18.2507	8.65222	9.25804	8.36064	602	532	530	271	291	235
MMP24OS	3.8085	-1.06955	4.25495e-37	2.66924e-36	down	18.8435	18.201	18.993	9.43231	9.24518	8.29206	858	787	791	423	418	328
LOC100750424	1.9709	-1.06867	1.26737e-15	4.05482e-15	down	4.19867	3.99475	4.22256	2.16192	1.76365	2.06252	335	303	308	170	140	143
RUSC1	3.66736	-1.06811	1.63034e-45	1.23273e-44	down	16.6352	21.6189	16.2067	8.43596	7.1978	6.92282	1205	1267	1042	580	600	505
LOC100755796	3.34292	-1.06791	9.21702e-42	6.47231e-41	down	13.3688	12.4648	13.6789	6.89436	6.47432	5.51195	1279	1110	1192	647	616	460
AFG1L	1.82844	-1.06753	1.62875e-11	4.31852e-11	down	3.73382	3.14001	3.74352	1.48961	1.94903	1.94009	266	222	245	99	137	115
CREB3L2	3.20387	-1.06697	6.87115e-98	1.1805e-96	down	11.9364	11.236	12.0335	5.49409	5.72836	5.78943	2630	2352	2424	1192	1253	1107
UBC	9.13458	-1.06684	0	0	down	810.542	806.917	804.196	397.739	395.053	377.16	62170	58785	56378	30016	30076	25104
LOC100755144	2.23315	-1.06609	1.7259e-48	1.38667e-47	down	5.0943	5.53966	5.1171	2.56775	2.45453	2.59472	1134	1171	1041	563	542	501
LOC100762789	3.21505	-1.06437	2.69955e-22	1.11064e-21	down	12.2377	12.7178	10.5904	5.82641	5.29323	6.09085	565	557	447	265	243	244
CIB2	2.23767	-1.06126	2.0766e-13	5.98214e-13	down	5.33768	5.49065	5.09578	2.42163	2.20983	2.99644	304	297	269	136	128	153
SPATA32	0.542204	-1.06111	0.00263543	0.00393902	down	0.495807	0.773683	0.62942	0.275183	0.279373	0.351959	37	55	43	21	21	23
SLC35D2	2.44554	-1.06057	3.2718e-12	8.9448e-12	down	5.75361	7.10841	6.18166	3.68362	2.90613	2.6313	271	319	267	171	136	108
ABCB1B	2.96443	-1.05806	1.06788e-48	8.61622e-48	down	9.97014	9.17577	9.93064	4.51425	5.05647	4.54842	1303	1139	1186	581	656	516
LOC113830641	4.20366	-1.05514	1.18395e-64	1.24784e-63	down	23.5139	24.6243	25.1888	12.2323	12.4639	12.3529	1511	1481	1448	729	774	647
METTL21C	0.283308	-1.0546	0.000104457	0.000177752	down	0.340712	0.241167	0.309013	0.130247	0.195531	0.103728	105	71	87	40	60	28
ZNF582	1.23908	-1.05431	1.1353e-07	2.40601e-07	down	1.87088	1.97392	1.67296	1.10339	0.963967	0.834863	144	146	121	75	66	58
LOC113839100	1.27634	-1.05355	2.95237e-05	5.26304e-05	down	1.44241	2.18428	2.3856	0.824291	0.895883	1.21784	80	114	120	45	49	58
SOWAHB	0.609281	-1.0535	1.03839e-10	2.62875e-10	down	0.703094	0.747644	0.714537	0.376888	0.346092	0.332474	205	207	190	108	100	84
ALS2CL	5.57757	-1.05088	4.60042e-261	2.96948e-259	down	65.8793	68.2785	66.4565	32.2578	33.834	31.7561	9708	9550	8955	4677	4954	4072
LOC100756544	4.89547	-1.04668	9.83849e-92	1.5547e-90	down	41.5456	41.8705	39.6594	20.4978	19.8163	19.9475	2368	2267	2066	1150	1122	988
LY6E	7.37325	-1.04615	0	0	down	237.261	231.315	237.335	115.645	115.039	115.314	13212	12237	12081	6338	6359	5573
RAB4B	5.13251	-1.04555	3.70975e-63	3.8115e-62	down	48.079	46.974	50.938	24.2044	25.1086	22.1525	1741	1617	1687	863	902	698
CRIP1	1.92028	-1.04351	0.00120798	0.00187261	down	3.69956	4.69589	3.64067	2.7044	1.08823	2.05972	61	73	55	44	18	30
DLX4	2.16904	-1.04282	2.06019e-15	6.52736e-15	down	4.66639	5.0861	5.07544	2.52918	2.62755	2.08442	331	342	329	177	185	129
LOC100757562	1.53438	-1.0415	3.53983e-08	7.77592e-08	down	2.25039	3.2189	2.53281	1.50454	1.27563	1.13935	161	219	166	106	91	71
LOC100766034	6.16817	-1.04148	3.03532e-88	4.52133e-87	down	96.4293	106.015	100.794	49.6819	49.757	49.6541	2381	2486	2274	1207	1219	1064
DCXR	4.59165	-1.03966	3.02087e-27	1.44771e-26	down	30.1326	37.2833	31.5822	18.2676	15.2938	15.1175	844	991	808	503	425	368
LOC100751390	2.90978	-1.0391	4.68661e-63	4.80651e-62	down	8.89094	9.66494	9.138	4.63811	4.47448	4.45711	1581	1639	1491	817	789	700
ROGDI	4.7764	-1.03797	2.75793e-65	2.9311e-64	down	35.7808	38.6225	38.3395	18.6087	18.254	18.5737	1603	1642	1568	823	811	724
SLC12A5	1.20238	-1.03571	1.06878e-18	3.83867e-18	down	2.60773	1.91469	1.4786	0.783628	0.887172	0.692624	476	474	401	225	261	178
LOC113838971	1.03741	-1.03391	0.00077214	0.00121796	down	1.47365	1.75409	1.18048	0.582256	0.76811	0.799237	63	71	46	25	33	30
COL16A1	6.04561	-1.0334	0	0	down	91.4779	93.4253	91.7133	44.6952	46.9834	45.7977	14513	14247	13311	7000	7372	6295
NFKBIZ	4.4966	-1.03307	8.26128e-125	1.90677e-123	down	30.1615	30.4703	31.3189	15.2581	15.3221	14.7346	3309	3174	3141	1648	1680	1405
XAF1	1.64757	-1.03234	4.17591e-10	1.02624e-09	down	3.07252	3.30517	2.64831	1.44891	1.42677	1.48811	209	229	177	104	104	94
TBC1D17	5.54561	-1.03225	5.89144e-129	1.42908e-127	down	67.6374	62.2325	64.962	33.3661	32.3346	30.6626	4666	4077	4096	2265	2214	1836
LOC100752904	4.4493	-1.03197	8.47187e-48	6.68909e-47	down	30.0627	29.3779	29.2865	14.3752	15.554	13.9437	1207	1120	1075	568	620	486
KLHDC8B	2.87079	-1.03175	5.77508e-28	2.82692e-27	down	9.04077	8.16194	9.56914	4.59941	4.54986	4.06937	746	640	722	374	373	292
ARHGAP28	2.13197	-1.03071	1.53207e-31	8.22164e-31	down	5.01363	4.48908	4.56881	2.51916	2.43993	2.18659	811	735	687	401	392	307
PLCH1	0.375403	-1.02969	0.000598784	0.000954529	down	0.391341	0.358751	0.471099	0.154744	0.262354	0.175339	65	57	72	26	44	26
WDR93	0.512271	-1.02959	4.47476e-06	8.44887e-06	down	0.424938	0.692582	0.567086	0.517477	0.199651	0.223594	109	123	95	61	51	49
SGIP1	1.09357	-1.02762	8.18495e-13	2.29762e-12	down	1.59895	1.72444	1.49332	0.739419	0.771335	0.736338	275	251	237	128	133	115
TP53INP1	4.08712	-1.02567	3.36565e-132	8.41412e-131	down	22.0546	22.4263	23.1901	11.3218	11.356	11.1178	3638	3527	3509	1837	1855	1584
IER3	7.14135	-1.02475	3.49638e-218	1.72927e-216	down	201.495	193.47	201.006	98.2045	97.1742	101.19	7313	6669	6667	3507	3501	3187
LOC100757077	7.30322	-1.02406	7.39406e-129	1.78977e-127	down	218.837	225.294	222.879	111	104.292	117.174	4515	4410	4201	2245	2135	2099
LOC100753943	1.7886	-1.02207	1.95859e-05	3.53729e-05	down	4.71446	3.50292	2.28741	2.11763	1.66977	1.41498	208	147	93	92	74	55
MSTRG.14849.5	1.4585	-1.02204	0.00847575	0.0119994	down	2.57765	2.9922	1.85513	0.743892	1.70414	1.24044	219	241	144	62	144	92
CTSO	3.13809	-1.02087	9.62237e-31	5.04755e-30	down	10.906	11.4218	10.6578	5.72276	5.68311	5.00988	761	757	680	393	394	304
LOC113835519	0.560442	-1.02078	0.000242975	0.000401946	down	0.648322	0.585625	0.710203	0.342032	0.278309	0.341434	72	62	72	38	31	33
IL25	1.78134	-1.02056	1.38743e-08	3.12466e-08	down	3.46338	3.70876	3.47567	1.34351	1.40028	2.11793	182	177	160	78	85	93
ABCC3	4.94729	-1.02042	3.22604e-210	1.51055e-208	down	41.2547	42.8628	42.4274	21.2733	20.74	21.1263	6421	6336	6036	3258	3204	2854
ABCD2	2.21044	-1.0193	1.55811e-19	5.79283e-19	down	4.58187	5.04634	5.61407	2.56354	2.50933	2.52056	445	466	499	245	243	213
LRIG1	2.94029	-1.01901	9.57539e-41	6.55083e-40	down	9.07001	9.82636	9.29438	5.22863	4.65438	4.17363	1266	1303	1186	718	645	506
MEF2A	4.84126	-1.018	2.72203e-239	1.54722e-237	down	39.7327	38.968	38.4668	19.647	19.5989	19.305	7440	6931	6585	3621	3643	3138
SLC7A7	3.84819	-1.01678	2.38021e-47	1.86515e-46	down	16.1307	21.0898	20.5646	9.18202	9.38087	9.34539	1338	1338	1309	636	682	659
LOC100754939	0.655847	-1.0157	0.00572204	0.00826581	down	0.558121	1.13197	0.712672	0.309155	0.39961	0.467317	34	64	39	19	24	25
DGAT1	4.45155	-1.0156	3.23923e-63	3.33107e-62	down	28.9761	30.1655	29.1594	14.5989	14.6514	14.9509	1564	1547	1439	776	785	701
SARDH	1.22651	-1.01531	1.15016e-11	3.07453e-11	down	1.80759	1.96036	1.83145	0.943087	0.911507	0.878212	236	249	224	125	123	105
SLC16A7	3.23088	-1.01465	4.783e-53	4.17781e-52	down	11.7249	11.6095	11.8841	6.26039	6.05286	5.46878	1370	1303	1283	712	699	561
ATP6V1G2	0.833667	-1.01379	0.00179478	0.00273478	down	1.03434	1.19921	1.00598	0.39408	0.618292	0.582668	52	57	46	20	31	26
LOC100756600	1.7482	-1.01334	8.70586e-18	3.02876e-17	down	3.18569	3.57366	3.07044	1.69188	1.65301	1.58281	412	439	363	215	212	178
DDX4	1.51374	-1.0131	2.99236e-11	7.8179e-11	down	2.64977	3.16627	2.09999	1.21317	1.28497	1.27412	275	302	216	129	138	127
MMP28	2.92584	-1.0126	5.37995e-38	3.47265e-37	down	9.2399	9.90066	8.46029	5.13756	4.49504	4.40717	1190	1202	996	635	566	488
LOC118239297	2.51044	-1.01054	6.43759e-06	1.20488e-05	down	5.98738	6.82384	6.97889	3.47698	3.15806	3.21451	100	108	106	57	53	47
NRG4	2.75655	-1.00912	2.88976e-18	1.0212e-17	down	8.21965	7.30199	8.61065	3.48879	4.36712	4.37401	496	430	483	211	262	230
ZFR2	1.86881	-1.00897	1.1213e-15	3.59854e-15	down	3.61425	3.43667	4.01414	1.77247	1.9843	1.79481	366	331	372	177	200	158
PLPP1	7.4016	-1.00892	0	0	down	235.996	238.994	235.835	120.322	117.534	119.629	10749	10340	9818	5393	5315	4730
PLEKHG2	5.11886	-1.00749	7.30114e-211	3.46122e-209	down	48.6381	47.012	46.7976	23.7916	24.2756	23.6606	6857	6294	6033	3298	3396	2897
ATP8B3	0.385066	-1.00435	0.00231773	0.00348835	down	0.465991	0.415585	0.36555	0.294265	0.173326	0.152608	63	54	46	40	24	18
PER1	3.01462	-1.00397	6.06441e-55	5.45129e-54	down	10.0701	9.95318	9.74636	4.71946	5.16647	5.0617	1474	1385	1303	684	756	645
LOC100771654	0.702723	-1.00133	1.15184e-05	2.11981e-05	down	0.86295	0.964647	0.744428	0.530464	0.381878	0.376614	118	125	93	72	52	45
FZD7	3.06667	-1.00099	1.62947e-35	9.83448e-35	down	9.64578	9.874	11.4552	5.37983	5.13141	5.13306	1028	1000	1116	564	544	475
TMEM256	3.89648	-1.00075	2.28139e-12	6.28068e-12	down	21.2935	20.2646	17.4032	8.67227	9.9309	10.8257	331	299	250	135	155	150
APOBEC1	2.35999	-1.00037	3.20954e-06	6.12681e-06	down	5.05584	6.00901	6.27744	2.85058	3.06284	2.78785	107	121	121	60	65	51
